# Supplementary material for: Glial gene networks associated with alcohol dependence
Source: Sci Rep. 2019 Jul 29;9:10949. doi: 10.1038/s41598-019-47454-4 (PMC6662804; doi:10.1038/s41598-019-47454-4)
Supplement: Supplementary file 2 — Table 1 [file 41598_2019_47454_MOESM2_ESM.xlsx]

## Sheet: Sheet1
Supplementary Table 1: Differentially expressed genes identified with DESeq2 following CIE exposure in astrocytes, microglia, and total homogenate.
ASTROCYTES							MICROGLIA							TOTAL HOMOGENATE
gene	baseMean	log2FoldChange	lfcSE	stat	pvalue	padj	gene	baseMean	log2FoldChange	lfcSE	stat	pvalue	padj	gene	baseMean	log2FoldChange	lfcSE	stat	pvalue	padj
0610010B08Rik	1.91126	-0.380108	0.17009	-2.23474	0.0254344	0.160586	0610040J01Rik	196.076	-0.338312	0.128875	-2.62512	0.00866185	0.106114	1500004A13Rik	238.778	-0.231367	0.0765723	-3.02155	0.00251482	0.131038
1110038B12Rik	44.7069	-0.790043	0.162779	-4.85348	1.21316e-06	0.000194916	1200014J11Rik	112.883	-0.176888	0.0826202	-2.14098	0.0322758	0.231415	1700007K13Rik	9.56242	-0.302265	0.149034	-2.02815	0.0425445	0.473843
1190005I06Rik	23.4318	0.318495	0.150457	2.11685	0.0342729	0.191034	1500004A13Rik	7.05259	0.521969	0.222398	2.34701	0.0189249	0.166494	1700019G17Rik	108.591	0.206645	0.10389	1.98907	0.0466933	0.490637
1200014J11Rik	172.966	-0.269159	0.0801708	-3.35732	0.000787022	0.0180255	1600014C10Rik	92.0372	0.537044	0.117515	4.56999	4.87759e-06	0.000567921	1700021K19Rik	870.989	-0.0921087	0.0458778	-2.0077	0.0446756	0.480137
1500004A13Rik	89.7701	-0.29449	0.111612	-2.63852	0.00832676	0.0823935	1700020L24Rik	2.32158	0.369801	0.166835	2.21656	0.0266529	0.204987	1700029I15Rik	12.1939	0.318428	0.148353	2.14642	0.0318392	0.427697
1500011K16Rik	45.2753	0.30189	0.138772	2.17543	0.0295976	0.174558	1700021K19Rik	165.062	-0.270748	0.089935	-3.01048	0.00260833	0.0477777	1700093K21Rik	6.36564	0.253454	0.115527	2.1939	0.0282428	0.403009
1600014C10Rik	111.268	0.518031	0.113069	4.58156	4.61519e-06	0.000488214	1700030J22Rik	2.85408	-0.571384	0.240971	-2.37117	0.0177319	0.161152	1700102P08Rik	13.4113	-0.460041	0.147595	-3.1169	0.00182761	0.107742
1700019G17Rik	268.463	0.251717	0.120178	2.09453	0.0362129	0.197873	1700047M11Rik	14.6877	0.669044	0.229263	2.91824	0.00352011	0.0581904	1810010H24Rik	31.3245	0.418269	0.139948	2.98875	0.00280118	0.140752
1700020D05Rik	18.7766	-0.479088	0.180366	-2.65621	0.00790255	0.0795766	2010001A14Rik	2.60231	0.582241	0.241704	2.4089	0.0160008	0.151747	1810011O10Rik	15.614	0.344595	0.130964	2.63121	0.00850816	0.235294
1700020L24Rik	5.55888	0.380537	0.191869	1.98332	0.0473321	0.230898	2010320M18Rik	5.77786	-0.527926	0.238162	-2.21666	0.0266461	0.204987	1810020O05Rik	9.94608	0.264313	0.117159	2.25603	0.0240689	0.376596
1700023F06Rik	6.99387	0.737911	0.192125	3.8408	0.000122636	0.00493612	2210018M11Rik	104.968	-0.203416	0.102142	-1.99151	0.0464249	0.28607	1810055G02Rik	190.909	-0.181854	0.0894685	-2.03261	0.0420924	0.472765
1700047M11Rik	167.365	0.231203	0.11759	1.96617	0.0492791	0.236334	2310057M21Rik	10.3047	0.431091	0.20821	2.07047	0.0384087	0.255867	2210018M11Rik	487.324	-0.150902	0.0744652	-2.02647	0.0427164	0.4739
1700066M21Rik	159.899	-0.245556	0.123872	-1.98234	0.0474411	0.231291	2610203C22Rik	16.1656	-0.487682	0.200017	-2.4382	0.0147605	0.145278	2210408F21Rik	98.5647	0.216008	0.0917877	2.35334	0.0186055	0.33723
1700084C01Rik	152.031	-0.264241	0.123905	-2.13261	0.0329571	0.187177	2810417H13Rik	2.33186	0.419891	0.211756	1.9829	0.0473782	0.28915	2310015A10Rik	110.107	0.297462	0.124607	2.38721	0.0169768	0.32321
1700086L19Rik	2.45764	-0.366369	0.159789	-2.29283	0.021858	0.147476	2810429I04Rik	2.45262	0.604936	0.238563	2.53575	0.0112207	0.125063	2410018L13Rik	11.2975	-0.293153	0.149	-1.96747	0.0491286	0.499103
1700094D03Rik	31.3953	-0.61854	0.156649	-3.94858	7.86164e-05	0.00353509	2810468N07Rik	47.9898	0.507243	0.205423	2.46926	0.0135394	0.138602	2410131K14Rik	147.476	-0.30023	0.0824621	-3.64082	0.000271767	0.0359685
1700102P08Rik	3.65436	-0.596986	0.189611	-3.14848	0.00164121	0.0292534	2900005J15Rik	2.47535	0.50689	0.226812	2.23484	0.0254275	0.198759	2810013P06Rik	117.151	-0.341819	0.0800139	-4.272	1.93731e-05	0.00539541
1700109H08Rik	11.7279	-0.409342	0.190707	-2.14644	0.0318378	0.183514	2900008C10Rik	9.95866	-0.534622	0.230493	-2.31948	0.0203692	0.173952	2810459M11Rik	159.745	-0.317746	0.123391	-2.57512	0.0100206	0.251779
1810010H24Rik	20.4286	0.327743	0.166471	1.96877	0.0489791	0.235886	2900092D14Rik	6.75112	0.550268	0.22757	2.41802	0.0156053	0.150327	2900005J15Rik	42.2198	0.29117	0.147701	1.97135	0.0486843	0.498008
1810011H11Rik	30.5174	0.383081	0.172783	2.21712	0.0266148	0.164638	3110039I08Rik	3.53619	0.558672	0.241145	2.31675	0.0205173	0.174463	3110062M04Rik	49.3888	-0.269677	0.127743	-2.11109	0.0347648	0.438815
1810011O10Rik	29.5802	0.607748	0.168788	3.60066	0.000317414	0.00952502	3110043O21Rik	126.663	-0.458232	0.168048	-2.72679	0.00639544	0.0881018	3425401B19Rik	8.35699	0.279647	0.125567	2.22707	0.0259429	0.390031
1810043G02Rik	59.4529	0.235767	0.107843	2.1862	0.0288013	0.171658	3110062M04Rik	14.8964	-0.392969	0.190382	-2.0641	0.0390078	0.258439	4632404H12Rik	77.8278	-0.251394	0.107932	-2.3292	0.0198487	0.347362
1810043H04Rik	26.4189	0.362569	0.151092	2.39965	0.0164109	0.124641	4632415L05Rik	19.0469	-0.37137	0.179953	-2.0637	0.0390457	0.258439	4632428C04Rik	5.481	0.31226	0.146421	2.13262	0.0329558	0.432732
2010107G23Rik	10.0238	0.416047	0.185079	2.24795	0.0245794	0.157753	4833420G17Rik	102.01	0.284757	0.116089	2.45291	0.0141705	0.14213	4930426D05Rik	14.7426	0.351355	0.143285	2.45215	0.0142006	0.295212
2310010J17Rik	9.9307	0.364604	0.182712	1.99551	0.0459877	0.22722	4930539E08Rik	3.28691	0.552605	0.238042	2.32146	0.0202622	0.173806	4930430F08Rik	96.2756	0.200963	0.095959	2.09426	0.036237	0.445801
2310015A10Rik	196.663	0.350507	0.107948	3.24699	0.00116633	0.0239638	4933413G19Rik	2.73753	0.654452	0.240906	2.71663	0.00659505	0.0896525	4930506C21Rik	6.60125	0.311281	0.144144	2.1595	0.030811	0.421058
2310022B05Rik	1147.48	-0.254802	0.085837	-2.96844	0.00299314	0.0428125	5730455P16Rik	46.3466	0.279634	0.142248	1.96581	0.0493201	0.295877	4930526I15Rik	42.9252	0.27036	0.131215	2.06043	0.039357	0.46259
2310033P09Rik	64.1596	0.369839	0.105608	3.50201	0.000461767	0.0126339	5830416P10Rik	5.16259	0.673989	0.241677	2.7888	0.00529036	0.0767081	4932411E22Rik	13.173	-0.322512	0.138723	-2.32486	0.0200795	0.348054
2310045N01Rik	166.277	0.177847	0.0836705	2.12556	0.0335396	0.18917	5830444B04Rik	11.7697	-0.7858	0.228578	-3.43777	0.000586522	0.0174523	5830416I19Rik	3.12005	0.253556	0.123759	2.0488	0.0404821	0.467358
2310067B10Rik	587.636	-0.230095	0.0742761	-3.09783	0.0019494	0.0326443	6530402F18Rik	20.3516	0.466807	0.207756	2.2469	0.0246466	0.195277	5830418P13Rik	6.31712	0.313922	0.139136	2.25622	0.0240571	0.376596
2410015M20Rik	86.364	0.269262	0.0970227	2.77524	0.00551604	0.0628743	9130401M01Rik	20.3002	0.344991	0.175905	1.96123	0.0498525	0.297227	5930403L14Rik	607.62	-0.412352	0.128178	-3.21703	0.00129523	0.0903378
2500004C02Rik	16.2546	-0.410867	0.172038	-2.38823	0.0169295	0.127006	9330159F19Rik	17.4595	0.496351	0.196633	2.52425	0.0115946	0.12757	6330415G19Rik	13.9122	0.301393	0.149093	2.0215	0.0432275	0.47455
2510002D24Rik	34.7897	0.419037	0.136009	3.08096	0.00206334	0.0337855	A130077B15Rik	17.3352	-0.45827	0.211003	-2.17186	0.0298661	0.220943	9330117O12Rik	9.56212	0.336574	0.144282	2.33275	0.0196615	0.34504
2610020H08Rik	15.3031	-0.375083	0.182495	-2.0553	0.0398497	0.208746	A230001M10Rik	9.97433	0.534813	0.226033	2.36608	0.0179776	0.16232	9330159M07Rik	18.5778	0.303894	0.143557	2.11689	0.0342691	0.438366
2700046G09Rik	13.5134	0.472011	0.173874	2.71467	0.00663418	0.0704833	A330015K06Rik	4.61261	0.964315	0.239835	4.02075	5.80138e-05	0.00343719	9330182L06Rik	271.97	-0.181045	0.0770054	-2.35107	0.0187196	0.33723
2700070H01Rik	8.94215	0.466483	0.186315	2.50374	0.0122889	0.104812	A330049N07Rik	4.80959	0.494352	0.241118	2.05025	0.04034	0.263523	9430037G07Rik	20.3849	0.30467	0.147516	2.06533	0.0388916	0.460907
2700081O15Rik	209.665	-0.431026	0.117826	-3.65814	0.000254049	0.00828278	A430033K04Rik	12.5125	0.472346	0.214607	2.20098	0.0277375	0.209834	9530082P21Rik	26.122	0.367757	0.137999	2.66492	0.00770071	0.226562
2700097O09Rik	32.7433	-0.307907	0.137482	-2.23963	0.0251153	0.160006	A430105I19Rik	15.7429	0.680735	0.207041	3.28792	0.00100929	0.0253079	9830166K06Rik	27.347	0.355315	0.148864	2.38684	0.0169938	0.32321
2810013P06Rik	78.4625	-0.264826	0.10215	-2.59252	0.00952749	0.0900335	A4galt	10.2841	0.503022	0.235341	2.13742	0.0325642	0.232428	A230056P14Rik	21.113	-0.281977	0.139128	-2.02674	0.0426886	0.4739
2810025M15Rik	69.6714	0.291017	0.112753	2.58102	0.00985091	0.0918502	A530064D06Rik	3.36287	0.533262	0.225411	2.36573	0.0179948	0.162365	A2m	46.331	0.299407	0.14764	2.02796	0.0425647	0.473843
2810403A07Rik	344.302	-0.242019	0.0875099	-2.76562	0.00568152	0.0639671	A830082N09Rik	2.6531	0.645509	0.237846	2.71398	0.00664802	0.089764	A330035P11Rik	4.50828	0.34406	0.142713	2.41086	0.015915	0.313123
2810408A11Rik	3.97108	-0.377317	0.189796	-1.98802	0.0468099	0.22985	AA474331	5.27188	0.530613	0.238445	2.22531	0.0260607	0.202112	A330074K22Rik	63.5737	0.685529	0.125514	5.46178	4.7138e-08	4.47894e-05
2810459M11Rik	230.611	-0.406306	0.14837	-2.73846	0.00617273	0.0677077	AB124611	18.9701	1.01909	0.226154	4.50617	6.60089e-06	0.000718585	A430078G23Rik	2.35903	0.252014	0.0960356	2.62417	0.00868605	0.237003
2810468N07Rik	569.206	0.22398	0.113136	1.97975	0.0477317	0.232109	AW112010	11.656	0.45471	0.218164	2.08426	0.0371363	0.250171	A430105I19Rik	103.783	0.461732	0.145572	3.17185	0.00151472	0.0982741
2900092D14Rik	203.696	-0.264781	0.090859	-2.9142	0.00356602	0.0472405	AW549542	10.0368	0.732912	0.241697	3.03235	0.00242654	0.04557	A4galt	32.3142	0.31794	0.1481	2.14678	0.0318105	0.427697
3110035E14Rik	42.5058	-0.427551	0.192522	-2.22079	0.0263651	0.163851	Aagab	208.872	-0.382655	0.101141	-3.78337	0.00015472	0.00656911	A930012L18Rik	33.343	-0.315183	0.136777	-2.30436	0.0212025	0.356614
3110040N11Rik	25.2153	0.329688	0.147571	2.2341	0.0254765	0.160776	Aamp	284.085	-0.206025	0.0674753	-3.05334	0.00226312	0.0436016	AA467197	2.47109	0.212151	0.107229	1.97849	0.0478739	0.494441
3110043O21Rik	141.115	-0.20535	0.0991255	-2.07162	0.0383013	0.203683	Aars	394.406	-0.153696	0.0772224	-1.99031	0.0465571	0.286561	AB124611	10.9194	0.294084	0.119639	2.4581	0.0139676	0.293392
3110056K07Rik	30.9841	-0.344028	0.142081	-2.42134	0.0154632	0.119818	Aatk	431.647	0.603558	0.171898	3.51113	0.000446204	0.0145724	AI118078	84.8255	-0.260596	0.112063	-2.32544	0.0200484	0.348054
3110057O12Rik	45.4515	-0.282297	0.141312	-1.99769	0.0457508	0.226569	Abat	27.9996	0.440465	0.194873	2.26026	0.0238049	0.19122	AI607873	11.9202	0.451079	0.12771	3.53205	0.00041235	0.0453108
3110082J24Rik	24.5716	-0.478293	0.170308	-2.80841	0.00497873	0.0590198	Abca2	941.21	0.693493	0.176593	3.92708	8.59836e-05	0.00441521	AI839979	2.7416	0.251936	0.124888	2.01729	0.0436655	0.474969
4930402H24Rik	1980.63	-0.201671	0.0857258	-2.35251	0.018647	0.134735	Abca6	10.2308	0.479136	0.234299	2.04498	0.0408572	0.26583	AW112010	12.5895	0.377866	0.139416	2.71035	0.00672113	0.214407
4930427A07Rik	19.3829	0.347223	0.163574	2.12274	0.033776	0.189558	Abca8a	46.5401	0.459779	0.205297	2.23958	0.0251182	0.197378	AW549542	14.9873	0.339519	0.14229	2.3861	0.0170279	0.32321
4930432K21Rik	8.7797	0.556948	0.19009	2.92991	0.00339059	0.0460344	Abca8b	12.6525	0.741862	0.217863	3.40518	0.000661197	0.0189176	Aass	75.3483	0.275501	0.123046	2.239	0.025156	0.383165
4930526I15Rik	13.4532	0.379194	0.189599	1.99998	0.0455025	0.226239	Abcb10	64.7229	0.382873	0.15704	2.43806	0.0147665	0.145278	Abcc4	249.348	0.39274	0.138	2.84594	0.00442807	0.180623
4930539E08Rik	2.80311	0.438489	0.185731	2.36087	0.0182319	0.132648	Abcb4	89.0153	-0.543282	0.112803	-4.81621	1.46314e-06	0.000230487	Abcc6	28.8533	-0.46425	0.140356	-3.30765	0.000940812	0.0751213
4931406H21Rik	18.8271	-0.405616	0.188775	-2.14867	0.0316605	0.18285	Abcc10	55.9221	0.409063	0.155506	2.63053	0.00852517	0.105501	Abhd15	29.0553	0.3265	0.148235	2.20259	0.0276238	0.401988
4932416H05Rik	18.2061	0.397241	0.161321	2.46243	0.0137998	0.112008	Abcc4	88.808	0.497425	0.19829	2.50857	0.0121219	0.130687	Abhd4	737.545	0.329542	0.0909348	3.62394	0.000290151	0.036904
4933408B17Rik	2.99468	-0.63442	0.186741	-3.39732	0.000680503	0.0163061	Abcd2	164.944	-0.276944	0.130024	-2.12995	0.0331758	0.23479	Acacb	134.778	0.53614	0.139952	3.8309	0.000127676	0.019392
4933413G19Rik	35.5917	0.335956	0.141903	2.36751	0.0179083	0.131659	Abcd4	41.4254	0.30755	0.120722	2.54759	0.0108471	0.122361	Acad9	349.116	0.127203	0.0585175	2.17376	0.0297228	0.412468
4933421O10Rik	40.7085	0.344103	0.136139	2.52759	0.0114848	0.10034	Abcg1	484.221	-0.38097	0.105091	-3.62514	0.000288802	0.0104233	Acadsb	537.902	0.173275	0.0599373	2.89094	0.00384086	0.168134
5031439G07Rik	3210.03	0.204908	0.0783395	2.61565	0.00890581	0.0857518	Abhd12	1225.18	-0.277201	0.0802396	-3.45467	0.00055097	0.016729	Acap1	9.12646	0.274494	0.107947	2.54286	0.0109951	0.261182
5033406O09Rik	5.09111	0.429817	0.188261	2.28308	0.0224254	0.149543	Abhd15	258.914	0.42064	0.170498	2.46712	0.0136203	0.139218	Acbd4	282.581	0.295019	0.106681	2.76544	0.00568461	0.203197
5430431A17Rik	3.06248	-0.398979	0.183038	-2.17976	0.0292749	0.173572	Abhd17c	144.4	-0.289107	0.0940355	-3.07445	0.00210893	0.0419416	Acbd5	615.655	0.190251	0.0864722	2.20014	0.0277969	0.402333
5730455P16Rik	230.604	0.207814	0.0860206	2.41586	0.015698	0.121104	Abhd3	21.0913	0.345908	0.16871	2.05031	0.0403338	0.263523	Acox3	385.32	0.267991	0.100608	2.66371	0.00772831	0.226562
5830417I10Rik	121.913	-0.218492	0.101636	-2.14975	0.031575	0.182619	Abi3	774.824	-0.22339	0.097907	-2.28165	0.0225099	0.18446	Acss3	11.2672	0.429508	0.137193	3.13069	0.00174394	0.105902
5930403L14Rik	857.767	-0.515236	0.122551	-4.20426	2.6194e-05	0.00173494	Abl1	1022.65	-0.24517	0.0925523	-2.64899	0.00807322	0.101885	Actn1	1107.59	-0.221872	0.103814	-2.13722	0.0325803	0.431508
6030419C18Rik	175.445	-0.345826	0.132518	-2.60965	0.00906355	0.0867646	Acaca	90.7653	0.346429	0.165487	2.09339	0.0363146	0.247709	Acvr1b	1099.72	-0.166255	0.074594	-2.2288	0.025827	0.389255
6330416G13Rik	175.015	0.370536	0.126561	2.92773	0.00341442	0.046176	Acacb	27.2313	0.745587	0.205738	3.62396	0.00029013	0.0104431	Acvr1c	411.123	-0.343457	0.144974	-2.36909	0.0178319	0.330882
9330102E08Rik	30.0718	0.300372	0.141083	2.12905	0.0332503	0.188333	Acadl	88.4508	0.2386	0.103526	2.30473	0.0211816	0.177264	Ada	6.5025	0.357319	0.128593	2.77869	0.00545793	0.198509
9330111N05Rik	6.37699	0.52874	0.192403	2.74808	0.00599448	0.0664917	Acads	135.33	-0.210213	0.104443	-2.01271	0.0441451	0.278166	Adam9	624.103	0.142367	0.0700651	2.03192	0.0421613	0.472765
9330151L19Rik	49.6381	-0.265739	0.125587	-2.11598	0.0343467	0.191373	Acap1	12.1101	0.85451	0.239478	3.56821	0.000359427	0.0123932	Adcy8	253.166	-0.219364	0.107131	-2.04763	0.0405961	0.467516
9430041J12Rik	32.3527	-0.455794	0.171383	-2.6595	0.00782569	0.0789224	Ache	35.1997	-0.312819	0.157271	-1.98905	0.046696	0.286816	Adgre4	2.57324	0.253826	0.111058	2.28553	0.0222819	0.365072
9530068E07Rik	489.107	0.18286	0.0733057	2.49448	0.0126142	0.106076	Aco1	92.6449	-0.247427	0.0946184	-2.615	0.00892262	0.108317	Adgrg1	834.502	-0.294998	0.0971478	-3.03659	0.00239274	0.12798
9530077C05Rik	28.7089	0.445654	0.168365	2.64695	0.00812217	0.0809136	Acot9	32.6246	0.46181	0.176643	2.61437	0.00893928	0.108421	Adgrg3	3.55222	0.206652	0.104102	1.98509	0.0471345	0.492093
9630001P10Rik	15.8738	-0.488049	0.18159	-2.68764	0.0071959	0.0745963	Acpp	4.50564	0.530166	0.201249	2.63437	0.00842924	0.104701	Adgrg6	58.5782	0.294648	0.137899	2.1367	0.0326225	0.431574
9930021J03Rik	362.428	-0.231903	0.0782527	-2.96352	0.00304144	0.0430426	Acrbp	18.8873	-0.446189	0.200969	-2.22019	0.0264061	0.203909	Adipor2	586.462	0.222318	0.0994842	2.2347	0.0254369	0.386531
A2m	35.0732	0.511402	0.178791	2.86034	0.00423187	0.0526177	Acss2	27.6305	0.475937	0.175375	2.71382	0.00665123	0.089764	Adnp2	253.187	-0.164373	0.0643905	-2.55276	0.0106873	0.258819
A330015K06Rik	59.9512	0.886317	0.16407	5.40208	6.58735e-08	2.25257e-05	Acvr1	153.122	-0.388536	0.0910225	-4.26857	1.96729e-05	0.00169948	Adrb1	492.872	-0.224049	0.110411	-2.02923	0.042435	0.473379
A330023F24Rik	45.0954	-0.404017	0.185347	-2.17978	0.0292734	0.173572	Ada	7.01708	0.788135	0.240179	3.28144	0.00103277	0.0256565	Adssl1	131.399	0.290472	0.14134	2.05513	0.0398663	0.465962
A330033J07Rik	6.68379	0.381033	0.191499	1.98974	0.0466191	0.22949	Adam17	442.279	-0.277865	0.114897	-2.41837	0.01559	0.150289	Aff1	291.58	0.247988	0.117132	2.11717	0.0342455	0.438366
A330074K22Rik	20.0052	0.589409	0.170601	3.45491	0.000550482	0.0139557	Adam19	23.9883	0.647856	0.20544	3.1535	0.00161325	0.0353894	Afg3l1	344.152	0.172887	0.078426	2.20446	0.0274923	0.401118
A3galt2	4.78852	-0.392458	0.191489	-2.04951	0.0404127	0.210869	Adam22	49.5061	0.432998	0.179375	2.41392	0.0157818	0.150945	Agt	51.1548	0.301819	0.149139	2.02374	0.0429971	0.47455
A430105I19Rik	137.006	0.441796	0.126219	3.50024	0.000464835	0.0126339	Adam8	57.682	1.34991	0.230836	5.84793	4.97733e-09	3.02939e-06	Agtrap	137.519	0.437269	0.11202	3.90351	9.48092e-05	0.0160583
A4galt	42.9905	0.530112	0.169817	3.12166	0.00179836	0.0309603	Adamts1	377.565	-0.786696	0.129981	-6.05238	1.42725e-09	1.06171e-06	Ahdc1	965.113	-0.254665	0.0932467	-2.73109	0.00631248	0.210089
A630089N07Rik	15.6582	-0.606007	0.173813	-3.48654	0.000489317	0.0130107	Adamts16	46.9121	-0.627261	0.20343	-3.08342	0.00204637	0.0411425	Ahnak	1271.48	0.331433	0.149105	2.22281	0.0262285	0.390031
A730017C20Rik	22.8206	0.624267	0.173175	3.60483	0.000312356	0.00943097	Adamts20	9.49549	0.685946	0.229816	2.98476	0.00283797	0.0508028	Aif1l	58.1904	-0.323487	0.118319	-2.73403	0.00625642	0.209758
A730056A06Rik	24.3627	-0.601447	0.170671	-3.52402	0.000425054	0.0118421	Adamts8	1.99695	-0.420676	0.207914	-2.02332	0.0430406	0.274435	Aifm2	89.6944	0.392798	0.110149	3.56604	0.00036241	0.043363
A830018L16Rik	5.26606	-0.358652	0.17296	-2.07362	0.038115	0.203188	Adamtsl1	36.0071	0.65898	0.195366	3.37306	0.000743374	0.0206407	Aim2	35.4115	0.293372	0.149133	1.96719	0.0491615	0.499124
A830052D11Rik	10.0099	0.464058	0.18829	2.4646	0.0137168	0.111754	Adamtsl2	19.8886	-0.518425	0.223625	-2.31828	0.0204342	0.174165	Aire	4.79532	0.169769	0.0813526	2.08683	0.0369038	0.450231
A930017M01Rik	38.6177	-0.290498	0.129993	-2.23472	0.0254355	0.160586	Adamtsl4	41.8085	0.624643	0.198296	3.15006	0.00163238	0.0356568	Ajap1	566.693	-0.336602	0.107079	-3.1435	0.00166941	0.103994
AB124611	8.16914	0.414668	0.192304	2.15631	0.0310592	0.180298	Adap1	128.825	0.44532	0.160722	2.77075	0.00559268	0.0799209	Ak4	406.241	-0.316539	0.138755	-2.28129	0.0225316	0.366888
AI414108	30.9951	-0.336388	0.159226	-2.11265	0.034631	0.192447	Adar	293.909	0.359502	0.0892046	4.03008	5.57579e-05	0.00331821	Akap12	469.327	0.351853	0.143352	2.45446	0.0141095	0.295212
AI467606	40.2141	0.289249	0.137854	2.09823	0.035885	0.196959	Adcy5	62.9001	0.678076	0.195759	3.46384	0.000532529	0.0163545	Akna	126.456	0.297209	0.147556	2.01422	0.0439866	0.476856
AI504432	39.7277	-0.380553	0.177667	-2.14195	0.0321977	0.184863	Adcy8	26.4725	-0.821806	0.214519	-3.83092	0.000127665	0.00581439	Akr1c13	1.87091	0.279107	0.114889	2.42936	0.0151255	0.305022
AI854517	91.2774	-0.807542	0.145358	-5.55556	2.76726e-08	1.13354e-05	Adgre1	769.381	-0.346999	0.118559	-2.92681	0.00342458	0.0571047	Aldh1a3	31.9553	-0.433514	0.141158	-3.07112	0.00213258	0.118785
AI987944	71.5668	0.28714	0.0991521	2.89596	0.00377999	0.048927	Adgre5	147.569	0.602523	0.189119	3.18594	0.00144282	0.0324696	Aldh1a7	15.1837	0.293492	0.144146	2.03608	0.0417428	0.47251
AW011738	68.8974	-0.354431	0.125592	-2.82207	0.00477141	0.0576017	Adgrg1	1792.86	-0.266841	0.0977349	-2.73026	0.00632851	0.0875401	Aldh2	1125.31	0.285016	0.0735697	3.87409	0.000107022	0.0171162
AW549542	55.4744	0.432369	0.181874	2.3773	0.0174397	0.12942	Adgrg3	3.45661	0.496124	0.231416	2.14386	0.0320438	0.230309	Aldh6a1	714.452	0.243215	0.0709604	3.42748	0.000609209	0.0582282
AW549877	628.142	-0.169658	0.0686217	-2.47237	0.013422	0.110688	Adi1	63.3155	0.347517	0.151474	2.29424	0.0217767	0.179994	Aldh9a1	394.385	0.193006	0.0795034	2.42764	0.0151972	0.305705
Aak1	753.819	-0.199641	0.0999299	-1.99781	0.0457372	0.226569	Adipor2	295.767	0.498138	0.171689	2.90139	0.0037151	0.0604417	Alk	98.6924	-0.334207	0.121861	-2.74252	0.00609702	0.20687
Aamdc	88.7216	0.223266	0.111769	1.99757	0.0457638	0.226569	Ado	115.874	0.437958	0.155353	2.81911	0.00481567	0.0717261	Alkbh6	235.05	-0.164243	0.0790079	-2.07881	0.0376344	0.454553
Aar2	178.208	0.187541	0.076996	2.43573	0.0148618	0.117307	Adora1	51.2057	0.464937	0.209316	2.22122	0.0263363	0.203487	Alox5	19.1037	0.477488	0.140066	3.40901	0.000651985	0.0602155
Aars	792.796	0.148602	0.0617087	2.40812	0.0160349	0.122865	Adora3	79.1891	-0.285721	0.118683	-2.40743	0.0160654	0.152025	Alox5ap	56.6998	0.409448	0.148906	2.74971	0.00596486	0.20687
Aass	123.349	0.418463	0.137273	3.04841	0.00230059	0.0359872	Adpgk	61.4353	0.33775	0.172216	1.9612	0.049856	0.297227	Alox8	28.2873	0.345389	0.144992	2.38212	0.0172132	0.323587
Abca1	1786.34	-0.288239	0.119384	-2.41439	0.0157616	0.121339	Adrb1	84.2821	0.868489	0.196649	4.41645	1.00336e-05	0.000987869	Amica1	7.92146	0.302363	0.127287	2.37544	0.0175279	0.326938
Abca13	9.06101	0.71964	0.192455	3.73927	0.000184557	0.00661884	Adrbk1	957.482	-0.219987	0.0804106	-2.73579	0.00622301	0.0862582	Ampd3	271.883	0.240286	0.120409	1.99558	0.0459798	0.486387
Abca2	10874.2	0.307108	0.113897	2.69636	0.00701029	0.0731578	Adssl1	76.4758	0.738997	0.182408	4.05135	5.09239e-05	0.00309942	Angptl4	39.5422	0.45566	0.147463	3.09	0.00200154	0.113442
Abca3	732.969	0.28187	0.0789866	3.56858	0.000358924	0.0105764	Aebp1	28.9027	0.505409	0.215085	2.34981	0.0187832	0.166012	Ankrd11	2869.04	-0.0927044	0.0458719	-2.02094	0.0432859	0.47455
Abcb4	54.6613	-0.30186	0.128674	-2.34592	0.0189801	0.135807	Afap1	49.8269	0.264516	0.126732	2.0872	0.0368699	0.249622	Ankrd35	123.652	0.2982	0.110598	2.69626	0.00701227	0.217407
Abcb6	118.366	0.330432	0.0909767	3.63205	0.000281175	0.00881707	Afap1l1	212.592	0.218889	0.0903643	2.42229	0.015423	0.149107	Ankrd39	80.36	-0.216799	0.102866	-2.10759	0.0350669	0.440463
Abcb8	342.934	0.264641	0.0916972	2.88603	0.00390134	0.0498713	Agap1	191.535	0.700757	0.13866	5.0538	4.33108e-07	9.35374e-05	Ankrd6	547.627	-0.283101	0.118625	-2.38651	0.0170092	0.32321
Abcc4	392.584	0.349482	0.112438	3.10821	0.00188227	0.0320335	Ago1	376.466	-0.244069	0.11218	-2.1757	0.0295778	0.21973	Anln	188.947	0.370116	0.148645	2.48994	0.0127766	0.283015
Abcc6	62.8334	-0.576815	0.146969	-3.92473	8.68275e-05	0.00381108	Agpat4	74.6175	0.503212	0.207429	2.42595	0.0152686	0.148149	Ano4	146.84	0.263858	0.129764	2.03337	0.0420154	0.472765
Abcg1	1121.78	0.258518	0.0874085	2.95759	0.00310057	0.0434513	Agpat6	166.629	-0.180381	0.0840844	-2.14523	0.0319342	0.230116	Ano5	14.2117	0.30012	0.149077	2.0132	0.0440941	0.47738
Abcg4	105.145	-0.431799	0.0985881	-4.37983	1.18771e-05	0.000954844	Agtrap	58.4357	0.316572	0.125043	2.5317	0.0113511	0.125625	Anxa1	56.0249	0.242713	0.102751	2.36214	0.0181698	0.334439
Abhd15	127.249	0.576647	0.177545	3.24789	0.00116262	0.0239638	Ahnak	509.054	0.47571	0.156799	3.03388	0.00241433	0.0454043	Anxa5	403.683	0.226761	0.110204	2.05764	0.0396245	0.464139
Abhd4	1109.31	0.295921	0.0955081	3.09839	0.00194575	0.0326429	Ahsa1	125.655	-0.341285	0.0910314	-3.74909	0.000177477	0.00724306	Aoah	9.72314	0.358242	0.119833	2.9895	0.00279431	0.140752
Abtb1	178.045	0.173956	0.0881083	1.97434	0.0483434	0.234272	Ahsa2	67.6134	-0.330727	0.149332	-2.21471	0.02678	0.205493	Aox1	312.306	0.689611	0.121533	5.67425	1.39298e-08	1.87507e-05
Abtb2	325.899	-0.394848	0.11102	-3.55656	0.000375745	0.0108545	Aig1	27.5894	0.34677	0.142609	2.4316	0.0150321	0.146705	Ap1g2	150.137	0.335842	0.14523	2.31248	0.0207512	0.353461
Acacb	253.342	0.623222	0.156352	3.98601	6.7195e-05	0.00314661	Aim1	15.7249	0.529183	0.214615	2.46573	0.0136734	0.139475	Ap3d1	2062.01	-0.127945	0.0570303	-2.24346	0.0248669	0.380374
Acan	5.91576	-0.472979	0.16849	-2.80716	0.00499808	0.0590295	Ak1	85.8461	-0.511539	0.155669	-3.28608	0.00101594	0.0253794	Apc2	2515.85	-0.200728	0.0524099	-3.82996	0.000128165	0.019392
Acap3	291.357	-0.302391	0.120404	-2.51148	0.0120226	0.103502	Ak3	101.777	0.476214	0.171464	2.77733	0.00548068	0.0788253	Aph1b	266.065	0.1926	0.0756024	2.54754	0.0108486	0.259797
Acat1	347.338	0.208168	0.0877374	2.37263	0.017662	0.130372	Akirin1	181.075	-0.196543	0.0933491	-2.10546	0.0352513	0.243809	Apobec1	22.8166	0.399311	0.149138	2.67746	0.00741828	0.223977
Acat3	117.085	-0.575079	0.129841	-4.42909	9.46321e-06	0.000818512	Akirin2	238.606	-0.332313	0.0820086	-4.05218	5.07435e-05	0.00309942	Apobec3	52.8476	0.384997	0.147563	2.60903	0.00907982	0.240043
Acd	86.8994	-0.243662	0.113752	-2.14206	0.0321889	0.184863	Alcam	28.3457	0.444371	0.182062	2.44077	0.0146559	0.144936	Apobr	21.2692	0.341994	0.146375	2.33642	0.0194694	0.344456
Acly	1369.39	-0.127667	0.0481549	-2.65118	0.00802109	0.0803968	Aldh1l2	13.2752	0.56203	0.223488	2.51482	0.0119095	0.129504	Apod	1148.42	0.310937	0.143445	2.16765	0.0301856	0.415676
Acp6	102.829	-0.329534	0.137818	-2.39108	0.0167991	0.126561	Aldh2	208.194	0.351795	0.176112	1.99757	0.0457636	0.283955	Apol11b	3.26684	0.235096	0.0934484	2.51578	0.0118768	0.273239
Acrbp	52.3174	-0.606493	0.161637	-3.75219	0.000175296	0.00642782	Aldh5a1	30.4759	0.609725	0.192967	3.15974	0.0015791	0.0348782	Apold1	90.6537	0.368711	0.143521	2.56904	0.0101979	0.255017
Acsbg1	2652.19	-0.294938	0.112249	-2.62752	0.00860089	0.0838088	Alkbh5	368.721	-0.291052	0.102967	-2.82665	0.00470384	0.0706103	Appl1	959.924	-0.183894	0.0621847	-2.95721	0.00310432	0.147658
Acsl1	533.174	0.326434	0.0804507	4.05756	4.95876e-05	0.00263771	Alox15	2.31523	0.403853	0.186466	2.16583	0.0303244	0.222856	Araf	866.097	0.134481	0.0618617	2.17389	0.0297135	0.412468
Acss3	13.8439	0.557149	0.186226	2.99179	0.00277343	0.0404568	Alox5	110.048	0.664705	0.181206	3.66822	0.000244243	0.00929095	Arhgap12	308.875	0.238401	0.0702526	3.39349	0.000690084	0.0622733
Actb	11096.5	0.123601	0.0574217	2.15252	0.0313567	0.181738	Alpk1	37.0696	0.580603	0.151761	3.82577	0.000130362	0.00585685	Arhgef10	500.306	0.349339	0.129551	2.69654	0.00700638	0.217407
Acvr1	257.815	-0.262202	0.0645447	-4.06233	4.85857e-05	0.00261686	Als2cl	39.6935	0.452884	0.182218	2.48539	0.0129409	0.135176	Arhgef10l	745.214	0.122396	0.0606063	2.01953	0.043432	0.47455
Acvr2a	114.793	-0.280698	0.0907443	-3.09328	0.00197956	0.0330017	Amer2	18.4137	0.864101	0.211133	4.09268	4.26413e-05	0.00277168	Arhgef26	280.679	-0.250853	0.104106	-2.40959	0.0159706	0.313821
Acyp1	30.0216	0.458484	0.146421	3.13128	0.00174046	0.030322	Amica1	5.91495	1.31849	0.241024	5.47038	4.4907e-08	1.82214e-05	Arhgef37	31.3239	0.473119	0.148015	3.19643	0.00139141	0.0936476
Ada	29.9973	0.919506	0.19239	4.77938	1.7584e-06	0.000258554	Anapc15	27.3005	-0.399578	0.203344	-1.96503	0.0494102	0.296111	Arid1a	2061.14	-0.15578	0.0512542	-3.03936	0.00237084	0.127856
Adam11	350.552	0.597085	0.172724	3.45687	0.000546483	0.0138782	Anapc16	74.592	0.53659	0.136586	3.92859	8.54464e-05	0.00441521	Arid4b	476.574	0.201475	0.0960575	2.09744	0.0359544	0.444695
Adam15	1140.18	0.501432	0.125395	3.99883	6.36571e-05	0.00311664	Angptl4	6.49461	0.717373	0.241474	2.97081	0.00297013	0.0521916	Arl4d	180.109	0.213873	0.101671	2.10358	0.035415	0.441409
Adam19	136.495	-0.45185	0.166856	-2.70802	0.00676856	0.0714464	Ank1	10.0421	0.627996	0.234057	2.68309	0.00729446	0.0954954	Armcx3	330.195	0.190122	0.0717807	2.64866	0.00808125	0.23063
Adam1a	39.3628	-0.417071	0.153498	-2.71711	0.00658542	0.070321	Ank2	265.135	0.482066	0.129602	3.71958	0.000199554	0.00792887	Arntl	310.785	-0.376444	0.0821607	-4.5818	4.60997e-06	0.00212757
Adam4	7.49008	-0.481229	0.192027	-2.50604	0.012209	0.104373	Ank3	181.751	0.576533	0.193534	2.97898	0.00289211	0.0514281	Arrdc2	181.309	0.458658	0.148825	3.08186	0.0020571	0.115778
Adam9	646.218	0.487773	0.132876	3.67089	0.000241709	0.00802229	Ankle1	2.10625	0.642535	0.21755	2.9535	0.00314188	0.0539357	Arrdc3	340.393	0.408361	0.110663	3.69013	0.000224142	0.0304249
Adamts1	783.964	-0.448547	0.143203	-3.13224	0.00173481	0.0303103	Ankmy2	37.5887	0.372094	0.151975	2.44839	0.0143496	0.143069	Arsg	164.23	0.295073	0.146026	2.02069	0.0433122	0.47455
Adamts16	28.2915	-0.489108	0.182959	-2.67331	0.00751063	0.0765325	Ankrd13b	55.0803	0.458471	0.175273	2.61575	0.00890306	0.108187	Asb11	19.0153	0.284325	0.142711	1.99232	0.0463358	0.487915
Adamts2	142.872	-0.401961	0.129174	-3.11178	0.00185964	0.0317956	Ankrd28	86.1594	0.716972	0.13712	5.22878	1.70636e-07	4.66288e-05	Ascl2	4.41014	0.336172	0.118517	2.83648	0.0045614	0.18307
Adamts6	62.8493	-0.351785	0.130928	-2.68686	0.00721264	0.0746339	Ankrd46	74.0939	0.374985	0.14089	2.66155	0.00777816	0.0993793	Asgr1	13.1394	0.23963	0.121025	1.98	0.0477035	0.493392
Adamtsl5	58.652	-0.386322	0.124442	-3.10445	0.00190634	0.0322948	Anks6	89.0047	-0.430951	0.11855	-3.63519	0.000277776	0.0101533	Asic1	731.187	-0.211824	0.0859345	-2.46495	0.0137033	0.291248
Adap1	881.038	0.196868	0.0891609	2.20801	0.0272434	0.166267	Anln	140.531	0.651144	0.222071	2.93214	0.00336632	0.0564849	Aspg	67.3218	0.416802	0.148807	2.80096	0.00509513	0.193162
Adar	416.238	0.173185	0.0808417	2.14227	0.0321717	0.184858	Ano4	35.0908	0.513127	0.197008	2.6046	0.00919813	0.110858	Atad2	103.485	-0.353541	0.108251	-3.26593	0.00109105	0.0819708
Adck2	171.623	0.17053	0.0827796	2.06004	0.0393943	0.207098	Antxr2	13.9557	0.673467	0.223161	3.01785	0.00254573	0.0471471	Atat1	423.504	-0.200557	0.072157	-2.77945	0.00544509	0.198509
Adck3	115.068	0.473469	0.148751	3.18295	0.00145782	0.0273765	Anxa1	26.9651	0.832347	0.239746	3.47179	0.000517006	0.0159878	Atf5	504.36	0.707509	0.126416	5.59666	2.18527e-08	2.71528e-05
Adcy1	76.3539	-0.56677	0.17943	-3.15873	0.00158456	0.0285881	Anxa2	48.2673	0.715037	0.235307	3.03874	0.00237568	0.0450078	Athl1	83.4569	0.329038	0.121665	2.70446	0.00684146	0.214583
Adcy5	675.283	0.354313	0.10564	3.35396	0.000796629	0.0180766	Aoah	13.8728	0.595067	0.225701	2.63653	0.00837583	0.104265	Atp10a	193.715	0.375108	0.136398	2.7501	0.00595776	0.20687
Adcy8	17.9295	-0.785959	0.179632	-4.37539	1.21214e-05	0.00095691	Ap3d1	486.248	-0.282545	0.118247	-2.38945	0.0168736	0.156684	Atp2b4	3743.01	-0.327628	0.126585	-2.58821	0.00964766	0.245596
Adcyap1r1	1461.88	-0.341281	0.109303	-3.12233	0.00179427	0.0309376	Apba1	188.816	0.267039	0.124025	2.1531	0.0313108	0.227854	Atp5sl	278.439	0.153492	0.0779672	1.96867	0.0489913	0.498335
Adgrb2	763.608	-0.274404	0.0903388	-3.03749	0.00238554	0.0369621	Apbb1	128.708	0.495949	0.194038	2.55594	0.01059	0.120579	Atp6v1c2	9.51995	-0.275935	0.140025	-1.97061	0.0487682	0.498008
Adgrf4	4.59916	-0.597115	0.191926	-3.11117	0.00186347	0.031824	Apbb1ip	518.37	-0.285449	0.0933796	-3.05687	0.0022366	0.0432775	Atp8b4	3.99551	0.258674	0.104199	2.4825	0.0130464	0.284748
Adgrg1	2328.92	-0.296537	0.0825633	-3.59163	0.000328617	0.00978133	Apln	13.595	0.455237	0.214236	2.12493	0.0335924	0.236988	Atxn2	949.378	-0.190174	0.0698141	-2.72401	0.00644945	0.211186
Adgrg2	26.984	0.318282	0.138669	2.29527	0.0217178	0.14689	Apod	333.299	0.816616	0.234464	3.4829	0.000496007	0.0155665	Atxn7l1	233.89	-0.180384	0.0780229	-2.31193	0.0207814	0.353461
Adi1	470.408	0.267552	0.102275	2.616	0.00889658	0.0857243	Arap3	712.684	-0.414189	0.109776	-3.77305	0.000161263	0.00676902	B230216N24Rik	50.5882	-0.246585	0.124337	-1.9832	0.0473451	0.492127
Adipor2	1891.93	0.592806	0.172592	3.43472	0.00059316	0.0147328	Arf2	161.832	-0.632631	0.146455	-4.31962	1.56301e-05	0.00140461	B230312C02Rik	4.38001	0.315092	0.132598	2.37628	0.017488	0.326938
Adm	27.2004	-0.598369	0.169237	-3.53568	0.000406726	0.0114974	Arfgef2	183.674	0.230494	0.108558	2.12323	0.0337349	0.237847	B2m	753.085	0.468873	0.141796	3.30668	0.000944074	0.0751213
Adora1	754.842	0.176993	0.0886533	1.99647	0.0458833	0.227008	Arg2	3.5165	0.950166	0.237486	4.00093	6.30936e-05	0.00367315	B3galnt1	306.727	-0.224237	0.0813603	-2.75609	0.00584963	0.205411
Adora2b	127.348	-0.350805	0.142523	-2.4614	0.0138398	0.112121	Arhgap15	9.37071	0.813051	0.236144	3.44304	0.000575224	0.0172696	B3galt5	351.816	0.528005	0.121324	4.35203	1.34884e-05	0.0042845
Adra1a	185.356	-0.245411	0.113524	-2.16176	0.0306369	0.17841	Arhgap17	360.483	-0.274445	0.110101	-2.49267	0.0126788	0.134205	B430306N03Rik	6.0657	0.324977	0.113202	2.87076	0.00409482	0.172699
Adrbk2	651.262	-0.411968	0.139949	-2.94371	0.00324309	0.0449448	Arhgap21	136.228	0.325211	0.116819	2.7839	0.00537097	0.0774137	B9d2	76.6688	0.208878	0.104639	1.99618	0.0459143	0.486341
Adssl1	519.898	0.630727	0.135987	4.63814	3.51564e-06	0.000392328	Arhgap23	308.377	0.593456	0.195377	3.03749	0.00238557	0.0450532	BC030867	7.83276	0.407397	0.147701	2.75825	0.00581124	0.2054
Afg3l1	283.616	0.139183	0.0697633	1.99508	0.0460342	0.22722	Arhgap33	39.3849	0.46352	0.17169	2.69975	0.00693906	0.0919031	BC037032	10.3562	0.353615	0.147654	2.39488	0.0166258	0.319711
Agap1	1747.32	0.403611	0.109371	3.6903	0.00022399	0.00758884	Arhgef10	194.371	0.8253	0.191251	4.31527	1.59406e-05	0.00142296	BC048546	27.6317	0.318926	0.148145	2.1528	0.0313342	0.425686
Ager	11.289	-0.419517	0.183305	-2.28863	0.0221009	0.148314	Arhgef10l	85.7003	-0.312201	0.111956	-2.78862	0.00529337	0.0767081	BC064078	13.9581	0.517609	0.145861	3.54865	0.000387215	0.0444686
Agpat4	859.764	0.264304	0.103328	2.55791	0.0105302	0.0958148	Arhgef28	44.9246	0.575969	0.191571	3.00655	0.00264232	0.0482683	BC065397	34.4948	-0.353046	0.142031	-2.4857	0.0129296	0.284423
Agtrap	132.6	0.396311	0.093025	4.26026	2.04188e-05	0.00145043	Arhgef3	62.1042	0.345237	0.130512	2.64526	0.00816286	0.102393	BC068281	77.1722	-0.347024	0.105036	-3.30387	0.000953593	0.0752342
Ahdc1	330.506	-0.385301	0.0922147	-4.1783	2.93694e-05	0.00185096	Arhgef37	4.15141	0.614529	0.238802	2.57339	0.0100709	0.116955	BC147527	2.30078	0.378516	0.113052	3.34817	0.00081348	0.0687966
Ahsa2	231.139	-0.502228	0.149581	-3.35755	0.000786352	0.0180255	Arhgef40	448.354	-0.457677	0.117872	-3.88284	0.000103246	0.00486781	Bag6	2531.81	-0.110545	0.0426906	-2.58944	0.00961323	0.245312
Aif1l	242.676	-0.271266	0.12718	-2.13293	0.0329305	0.187098	Arhgef6	298.151	-0.250534	0.11984	-2.09057	0.0365664	0.248919	Bahcc1	505.001	-0.160252	0.0727377	-2.20315	0.0275838	0.401769
Aim1l	9.5485	0.521719	0.19225	2.71375	0.00665258	0.0705807	Arid3a	124.673	-0.365002	0.107299	-3.40173	0.000669611	0.0191175	Bahd1	544.119	-0.200711	0.0857052	-2.34188	0.0191871	0.340581
Aimp1	105.172	0.214246	0.0996865	2.1492	0.0316183	0.18275	Arl1	73.7948	-0.286224	0.117305	-2.44	0.0146874	0.144952	Batf2	3.54985	0.335687	0.124122	2.70449	0.00684092	0.214583
Ak3	1057.03	0.356037	0.0964267	3.69231	0.00022223	0.00756227	Arl4c	713.125	-0.302752	0.0751169	-4.03041	5.56785e-05	0.00331821	Batf3	12.019	0.291036	0.148328	1.96211	0.0497498	0.501942
Ak4	226.702	-0.516259	0.140527	-3.67375	0.000239018	0.00797649	Arl4d	65.5663	0.385627	0.173153	2.22709	0.0259411	0.201714	Bckdk	277.136	0.131942	0.0634533	2.07935	0.037585	0.454553
Akr1a1	962.669	0.146614	0.0685953	2.13738	0.0325674	0.186206	Arl8b	282.762	-0.278822	0.0842953	-3.30769	0.000940699	0.0239012	Bcl6b	24.8473	-0.347073	0.141704	-2.44929	0.0143138	0.296805
Aldh16a1	103.337	-0.292053	0.122155	-2.39084	0.0168099	0.126561	Armcx6	5.73206	-0.712292	0.232579	-3.06259	0.00219432	0.0426443	Bcl9l	654.752	-0.20602	0.0625401	-3.2942	0.00098701	0.0770201
Aldh18a1	81.9219	0.340556	0.152187	2.23775	0.0252372	0.160204	Arnt2	100.254	0.484799	0.182176	2.66115	0.00778736	0.099402	Bend4	138.323	-0.284678	0.105261	-2.7045	0.0068408	0.214583
Aldh1a1	173.029	0.380353	0.154967	2.45441	0.0141115	0.113696	Arpc4	365.182	-0.193375	0.0907639	-2.13053	0.0331283	0.234578	Bend7	26.8849	-0.370649	0.140875	-2.63106	0.00851195	0.235294
Aldh1a2	17.0363	0.428597	0.183158	2.34005	0.0192814	0.137162	Arrdc2	104.907	0.731522	0.190946	3.83104	0.000127604	0.00581439	Best1	9.03935	0.296125	0.146661	2.01911	0.0434753	0.47455
Aldh2	1211.66	0.329964	0.0940317	3.50907	0.000449676	0.0124287	Arrdc4	80.0226	-0.758084	0.131585	-5.76117	8.35334e-09	4.14264e-06	Bicd2	942.086	-0.185772	0.072994	-2.54504	0.0109265	0.260319
Aldh3a2	466.43	0.165623	0.0663492	2.49624	0.0125519	0.105888	Arsb	601.585	-0.619352	0.157162	-3.94086	8.1189e-05	0.00433116	Bin3	106.6	0.256686	0.130326	1.96957	0.0488874	0.498008
Aldh6a1	1015.75	0.238734	0.100078	2.38549	0.0170564	0.12748	Arsg	153.483	0.368828	0.138138	2.67	0.00758507	0.0979403	Birc3	37.0717	0.420459	0.140749	2.9873	0.00281451	0.140752
Aldh9a1	519.556	0.25027	0.0867582	2.88469	0.00391803	0.049966	Arvcf	175.348	-0.264048	0.0817209	-3.23109	0.00123318	0.0289885	Blm	39.3102	0.255547	0.128187	1.99355	0.0462014	0.487565
Alg1	206.601	0.178106	0.0784485	2.27036	0.023186	0.152635	Arx	2.83986	0.445173	0.224683	1.98134	0.0475529	0.290032	Bloc1s2	133.508	-0.173139	0.0853202	-2.02928	0.0424295	0.473379
Alg2	520.418	0.304046	0.0834414	3.64382	0.000268618	0.00858644	Asap3	144.51	-0.371994	0.120857	-3.07796	0.0020842	0.0417151	Blvrb	64.2367	0.305111	0.127948	2.38465	0.0170952	0.323587
Alg5	109.159	0.216857	0.0914546	2.37119	0.0177307	0.130683	Asb10	18.3723	-0.453089	0.19389	-2.33683	0.0194479	0.169304	Bmf	50.5995	0.30424	0.14903	2.04147	0.0412041	0.469704
Alk	5.60104	-0.568131	0.192601	-2.94978	0.00318002	0.0442794	Asb2	139.324	-0.348837	0.17102	-2.03974	0.0413763	0.267816	Brf1	445.687	0.134017	0.0472196	2.83816	0.00453745	0.182777
Alkbh5	883.651	-0.199218	0.0452442	-4.40317	1.06681e-05	0.000891268	Asns	6.2808	0.597748	0.237992	2.51163	0.0120176	0.130085	Brinp2	1202.29	-0.198971	0.0741296	-2.68409	0.00727266	0.221652
Alms1	92.4704	-0.329153	0.151106	-2.1783	0.029384	0.173679	Aspa	53.9551	0.597244	0.179139	3.33396	0.000856181	0.0223174	Brms1	202.937	0.239881	0.0818274	2.93155	0.00337279	0.157458
Alox12	13.4573	-0.513714	0.192521	-2.66835	0.00762249	0.077404	Asph	367.148	-0.399124	0.123985	-3.21912	0.00128584	0.0299434	Bst1	3.62973	0.229477	0.0909028	2.52442	0.011589	0.268962
Alox5	49.305	0.613408	0.188927	3.2468	0.00116711	0.0239638	Asprv1	9.10228	1.12642	0.231295	4.87007	1.11561e-06	0.000196552	Bst2	46.7455	0.649126	0.145396	4.46453	8.02436e-06	0.00301436
Alox5ap	104.1	0.35792	0.169351	2.11348	0.0345595	0.192195	Asxl3	10.0119	0.788928	0.237619	3.32014	0.000899728	0.0231235	Btbd17	208.873	-0.409133	0.148366	-2.75759	0.005823	0.2054
Amigo2	85.1648	0.431184	0.160708	2.68303	0.00729577	0.0752293	Atf3	4815.82	-0.439276	0.160458	-2.73765	0.00618807	0.0861588	C030018K13Rik	21.1735	-0.316879	0.147037	-2.1551	0.0311539	0.424666
Ammecr1l	301.769	-0.216421	0.0717795	-3.01508	0.00256909	0.0389111	Atg5	67.2359	-0.296532	0.117241	-2.52924	0.0114309	0.126079	C030039L03Rik	110.193	-0.201185	0.0915152	-2.19838	0.027922	0.402531
Amot	201.258	-0.288124	0.106353	-2.70913	0.00674595	0.0713614	Atg7	54.8111	0.395516	0.133968	2.95232	0.00315401	0.0539689	C130050O18Rik	2.34115	0.221528	0.106628	2.07758	0.0377484	0.455038
Amotl2	733.047	-0.176969	0.0781133	-2.26555	0.0234792	0.153644	Atmin	175.65	-0.39056	0.126142	-3.0962	0.00196016	0.0403173	C1ql1	83.2242	-0.301237	0.131563	-2.28969	0.0220394	0.363638
Ampd2	428.057	-0.483397	0.139305	-3.47006	0.000520351	0.0134468	Atn1	311.71	-0.225368	0.0659217	-3.41873	0.000629149	0.0182344	C1qtnf2	8.75993	0.293306	0.146775	1.99834	0.0456797	0.485437
Ampd3	194.915	-0.286963	0.100694	-2.84985	0.00437395	0.0538198	Atp10a	79.6846	0.549581	0.218527	2.51493	0.0119055	0.129504	C1qtnf4	1940.76	-0.202463	0.0970952	-2.0852	0.0370509	0.451005
Anapc16	260.826	0.219783	0.110695	1.98549	0.0470901	0.230582	Atp10b	8.50873	0.515887	0.241736	2.13409	0.0328352	0.233591	C1ra	36.3206	0.354846	0.146045	2.42971	0.015111	0.305022
Angpt1	36.0954	0.315763	0.154538	2.04327	0.0410255	0.213159	Atp11a	223.479	0.528806	0.113586	4.65554	3.2313e-06	0.00040818	C1rl	7.96681	0.428737	0.141614	3.02751	0.00246581	0.130342
Ank1	37.8229	0.436546	0.190876	2.28706	0.022192	0.148526	Atp11b	122.49	0.233891	0.109083	2.14416	0.0320198	0.230275	C1s1	28.8365	0.413964	0.144072	2.87331	0.00406196	0.172437
Ankef1	2.00784	0.373979	0.167893	2.22748	0.0259149	0.162012	Atp2c1	461.859	-0.315996	0.126331	-2.50133	0.0123729	0.13206	C2cd4c	294.819	-0.317575	0.145112	-2.18848	0.0286347	0.403961
Ankrd13a	1237.77	0.539594	0.12222	4.41493	1.01042e-05	0.000853866	Atp5l	22.3157	0.430522	0.183531	2.34577	0.0189878	0.166828	C4b	736.607	0.479148	0.149133	3.2129	0.00131404	0.0910973
Ankrd13d	93.4967	-0.441718	0.140036	-3.15433	0.00160867	0.028811	Atp6v0e2	49.7846	0.408504	0.198501	2.05795	0.0395951	0.260402	C530008M17Rik	533.089	-0.29631	0.116732	-2.53838	0.0111368	0.262616
Ankrd29	102.673	-0.361295	0.112333	-3.21628	0.00129862	0.0256378	Atp6v1c1	194.071	-0.350483	0.0890645	-3.93516	8.31415e-05	0.00440025	Cabp7	83.7633	0.354166	0.147194	2.40612	0.0161228	0.314272
Ankrd35	27.9935	0.363383	0.16828	2.1594	0.0308193	0.179121	Atp8b4	6.40918	0.543785	0.239863	2.26706	0.0233865	0.189097	Cacna1g	1497.97	-0.239696	0.118056	-2.03036	0.0423197	0.472765
Ankrd37	22.3361	-0.549389	0.185072	-2.96852	0.00299238	0.0428125	Atp9a	124.276	0.526301	0.214819	2.44997	0.0142866	0.142653	Cacng3	1035.41	-0.282938	0.135289	-2.09136	0.0364955	0.447958
Ankrd6	152.605	-0.387967	0.103238	-3.75799	0.000171284	0.00638021	Atrn	197.84	0.30011	0.111018	2.70326	0.00686625	0.0913907	Cacng4	108.878	-0.315542	0.120207	-2.625	0.00866492	0.237003
Anks6	106.974	-0.329562	0.103895	-3.17207	0.00151357	0.0277155	Auh	36.3582	0.392232	0.142405	2.75434	0.00588107	0.0831547	Cadm1	2108.98	-0.211845	0.106996	-1.97993	0.0477112	0.493392
Anln	1909.64	0.306752	0.111743	2.74516	0.00604815	0.0668159	Axin1	138.342	-0.251415	0.0865555	-2.90466	0.00367649	0.0602548	Calhm2	68.3158	-0.234157	0.111094	-2.10773	0.0350541	0.440463
Anpep	159.014	0.23197	0.10079	2.30151	0.0213628	0.145628	B230354K17Rik	26.0217	-0.360144	0.147228	-2.44617	0.0144384	0.14342	Camp	14.6756	0.198345	0.10055	1.97261	0.04854	0.498008
Anxa1	6.83153	0.540161	0.189487	2.85065	0.00436297	0.0537295	B2m	1786.96	0.30096	0.124729	2.41291	0.0158259	0.150945	Camsap3	327.85	-0.158087	0.0754793	-2.09445	0.0362201	0.445801
Anxa11	71.3151	0.221779	0.109338	2.02838	0.0425215	0.217701	B3galt5	162.25	0.646417	0.126479	5.11086	3.20692e-07	7.15678e-05	Capg	29.2453	0.374187	0.147307	2.54018	0.0110794	0.262029
Aoah	13.9697	0.691023	0.191281	3.61261	0.000303127	0.00928579	B430306N03Rik	26.8135	0.819912	0.189088	4.33614	1.45008e-05	0.00133907	Capn2	776.865	0.214135	0.0977499	2.19064	0.0284781	0.40329
Aox1	763.378	0.508441	0.128334	3.96184	7.43732e-05	0.00338571	B4galnt1	100.799	0.624243	0.181568	3.43807	0.000585866	0.0174523	Car14	91.6746	0.348088	0.148578	2.34279	0.01914	0.340581
Aox3	8.40279	0.386654	0.18729	2.06446	0.0389741	0.206068	B4galt6	176.977	-0.257013	0.125094	-2.05456	0.0399212	0.261757	Carhsp1	295.306	0.298788	0.118199	2.52783	0.011477	0.267129
Ap1s1	142.187	0.209555	0.0931774	2.24898	0.0245135	0.157654	BC017643	227.894	-0.386464	0.112759	-3.42736	0.00060948	0.0178968	Caskin1	2453.4	-0.138101	0.0480452	-2.87439	0.00404809	0.172437
Ap2a2	620.15	0.140674	0.0530415	2.65216	0.00799798	0.080287	BC035044	81.4636	-0.414477	0.124275	-3.33515	0.000852535	0.0222958	Caskin2	385.395	-0.342712	0.0713997	-4.79991	1.58734e-06	0.000827106
Ap3b2	272.096	0.330058	0.11455	2.88135	0.00395977	0.0503237	BC048403	13.488	0.435801	0.199215	2.1876	0.0286991	0.214682	Casp1	17.0112	0.34671	0.145856	2.37707	0.0174507	0.326629
Ap3d1	918.759	-0.191645	0.0679606	-2.81995	0.00480312	0.0577947	Bace1	67.9346	0.459265	0.195911	2.34425	0.0190653	0.166935	Casq1	2.90159	0.252999	0.115266	2.19492	0.0281694	0.402776
Ap3m1	424.611	0.212792	0.0556263	3.82539	0.000130566	0.00512062	Bach1	506.375	-0.420806	0.148105	-2.84126	0.00449359	0.0686079	Cast	114.952	0.356511	0.137557	2.59173	0.00954943	0.244663
Ap3s1	84.0111	-0.467521	0.125205	-3.73406	0.000188419	0.00667594	Bag1	100.876	-0.260205	0.117545	-2.21367	0.0268518	0.205807	Cbfa2t3	490.06	-0.304932	0.102934	-2.96241	0.00305245	0.147215
Apba2	494.679	-0.285955	0.106523	-2.68443	0.00726525	0.0750198	Bag3	250.417	-0.725656	0.146534	-4.95215	7.33995e-07	0.000142438	Cbx7	651.826	0.21444	0.105431	2.03393	0.0419585	0.472765
Apbb1	1341.32	0.213443	0.0946351	2.25543	0.0241063	0.155601	Baiap3	8.4432	0.631242	0.237365	2.65937	0.00782874	0.0995506	Ccbe1	139.88	-0.295754	0.137569	-2.14986	0.031566	0.427156
Apbb2	813.528	0.360908	0.154221	2.34021	0.0192731	0.137162	Bank1	118.836	-0.382068	0.134047	-2.85026	0.0043684	0.0672332	Ccbl2	43.8389	0.300039	0.122761	2.44408	0.014522	0.299202
Apeh	188.872	0.183375	0.0926155	1.97996	0.0477079	0.232109	Banp	62.7565	-0.55577	0.193148	-2.87742	0.00400937	0.0635332	Ccdc117	178.873	-0.233386	0.0840695	-2.77611	0.00550138	0.199246
Aph1b	242.094	0.304156	0.10477	2.9031	0.00369494	0.0482936	Basp1	681.695	-0.544553	0.0891867	-6.10577	1.02307e-09	8.38103e-07	Ccdc120	149.707	-0.21319	0.108098	-1.97219	0.0485877	0.498008
Aph1c	31.6249	0.589131	0.175157	3.36345	0.000769747	0.0177404	Bbc3	92.0778	-0.347885	0.152754	-2.27741	0.0227615	0.1855	Ccdc122	18.0968	0.490677	0.142136	3.45216	0.000556125	0.055111
Apln	652.98	-0.421304	0.171263	-2.45998	0.0138945	0.112379	Bbs9	56.78	-0.27798	0.124706	-2.22908	0.0258089	0.200919	Ccdc149	721.883	0.244672	0.0977574	2.50285	0.0123197	0.276005
Aplp2	4228.39	0.183683	0.0792038	2.31912	0.0203884	0.141544	Bcar1	56.2312	0.427275	0.166738	2.56256	0.0103904	0.119218	Ccdc151	59.6424	-0.339077	0.113338	-2.99174	0.0027739	0.140752
Apod	3571.04	0.498587	0.170236	2.92879	0.00340285	0.0460733	Bcar3	9.07294	0.573981	0.221254	2.59421	0.00948077	0.112943	Ccdc166	37.2864	-0.346553	0.131342	-2.63854	0.00832633	0.234312
Apoe	12908.4	-0.226776	0.110044	-2.06077	0.0393249	0.206826	Bcat1	14.0057	0.774148	0.238759	3.24238	0.00118534	0.0282862	Ccdc167	123.115	0.228216	0.0875193	2.60761	0.00911759	0.240255
Appbp2os	2.13404	0.479972	0.177322	2.70678	0.00679388	0.071611	Bckdhb	23.8783	0.528229	0.186915	2.82604	0.00471275	0.0706649	Ccdc58	44.7052	0.301146	0.116852	2.57714	0.00996206	0.251041
Appl2	1891.68	-0.446829	0.122337	-3.65244	0.000259765	0.00843175	Bcl11a	8.2446	0.576921	0.23886	2.41531	0.0157218	0.150798	Ccdc80	111.202	0.222774	0.110124	2.02295	0.0430788	0.47455
Aqp11	68.8634	0.380797	0.148456	2.56505	0.0103161	0.0945095	Bcl2a1b	237.026	-0.421529	0.174411	-2.41687	0.0156545	0.150477	Ccdc88b	91.9613	0.353091	0.141049	2.50331	0.0123037	0.276005
Aqp9	31.2941	-0.501533	0.146002	-3.4351	0.000592325	0.0147328	Bcl2l1	234.796	0.343168	0.0858291	3.99828	6.38058e-05	0.00369852	Cckbr	829.785	-0.339105	0.114331	-2.96599	0.00301715	0.146795
Arap1	824.842	-0.267748	0.0851603	-3.14405	0.00166625	0.0294243	Bcl6	146.524	-0.440206	0.185378	-2.37464	0.0175661	0.160335	Ccl12	4.66434	0.341903	0.124642	2.74307	0.00608678	0.20687
Arhgap15	7.81559	0.440776	0.191021	2.30748	0.021028	0.144417	Bcl6b	10.8053	-0.543565	0.222834	-2.43933	0.0147146	0.145088	Ccl19	7.29689	0.321406	0.128274	2.50562	0.0122237	0.275382
Arhgap18	100.144	-0.208698	0.0980761	-2.12792	0.0333435	0.18857	Bcl7a	49.6541	0.279033	0.121049	2.30513	0.0211595	0.177205	Ccl25	34.4642	0.387193	0.124929	3.09932	0.00193967	0.110712
Arhgap26	230.757	-0.336048	0.105191	-3.19464	0.00140005	0.0267758	Bcl9l	363.801	-0.229355	0.116871	-1.96245	0.0497097	0.296884	Ccl5	8.0319	0.322209	0.0998932	3.22553	0.00125738	0.0894303
Arhgap32	509.026	-0.213129	0.103166	-2.06589	0.0388384	0.205557	Bco2	125.301	-0.276491	0.133131	-2.07683	0.0378172	0.253567	Ccl6	23.242	0.348417	0.128273	2.71621	0.0066034	0.212904
Arhgef10	2558.1	0.346836	0.1121	3.09399	0.00197483	0.0329601	Bcor	285.502	-0.30918	0.144198	-2.14414	0.0320218	0.230275	Ccl8	5.26573	0.245187	0.0953449	2.57158	0.0101235	0.253922
Arhgef10l	275.37	-0.401847	0.135021	-2.97618	0.00291867	0.0420334	Bend6	29.9388	-0.4487	0.1867	-2.40332	0.0162468	0.153321	Ccnd2	930.984	-0.23456	0.0964411	-2.43216	0.015009	0.304191
Arhgef12	2228.27	-0.260545	0.104098	-2.50287	0.012319	0.104941	Bicc1	7.20193	0.486439	0.228057	2.13297	0.0329272	0.233897	Ccng1	580.666	0.289425	0.105056	2.75495	0.0058701	0.205683
Arhgef19	683.686	-0.420903	0.120078	-3.50524	0.00045619	0.012538	Bicd1	16.3094	0.676195	0.209247	3.23156	0.00123115	0.0289885	Ccpg1	1052.39	0.135193	0.0650381	2.07868	0.0376469	0.454553
Arhgef26	387.152	-0.357074	0.111927	-3.19022	0.00142163	0.0269377	Bicd2	357.342	-0.343264	0.0931699	-3.68428	0.000229354	0.0088503	Ccr1	12.7354	0.282883	0.108155	2.61553	0.008909	0.239763
Arhgef3	137.033	0.239082	0.119491	2.00083	0.0454105	0.225885	Bin1	1715.22	-0.211437	0.0747137	-2.82997	0.00465525	0.0703542	Ccr2	21.1408	0.287951	0.108668	2.64982	0.00805347	0.23063
Arhgef37	39.4442	0.754123	0.180593	4.17581	2.96927e-05	0.00185096	Bin2	739.363	-0.294287	0.116146	-2.53376	0.0112846	0.125363	Cd109	7.46335	0.292372	0.126466	2.31186	0.0207853	0.353461
Arhgef40	635.662	-0.313106	0.0929888	-3.36714	0.000759535	0.0176433	Blnk	334.558	-0.421083	0.155673	-2.70492	0.00683207	0.091233	Cd151	268.267	0.256435	0.108892	2.35495	0.018525	0.33723
Arid5b	463.78	0.367345	0.144705	2.53858	0.0111302	0.0985999	Bnip2	182.81	-0.198017	0.0789067	-2.50951	0.0120898	0.130445	Cd163	59.5198	0.231959	0.114246	2.03035	0.0423214	0.472765
Arl11	16.4412	0.463087	0.18285	2.53261	0.0113217	0.0993367	Bpgm	50.7744	0.521215	0.167817	3.10584	0.00189738	0.0394502	Cd164l2	26.3322	0.353143	0.140549	2.5126	0.0119844	0.273239
Arl4d	416.064	0.909807	0.16378	5.55505	2.77527e-08	1.13354e-05	Brip1	2.53027	0.515864	0.225625	2.28638	0.0222319	0.182517	Cd2	2.55828	0.192461	0.0918624	2.0951	0.0361623	0.445801
Arl6ip4	112.181	0.173483	0.0878735	1.97423	0.0483553	0.234272	Brk1	166.47	-0.230153	0.0934108	-2.46388	0.0137443	0.139739	Cd22	6.24653	0.292716	0.13866	2.11104	0.0347691	0.438815
Arl6ip5	365.101	0.210617	0.0755888	2.78635	0.00533045	0.0617157	Brox	176.582	-0.225352	0.094712	-2.37934	0.0173436	0.158953	Cd274	37.2851	0.520918	0.149054	3.49483	0.000474361	0.0503162
Armcx1	79.7284	-0.30245	0.119137	-2.53868	0.0111273	0.0985999	Brsk2	28.166	0.511364	0.211371	2.41927	0.0155516	0.150075	Cd300lf	6.5176	0.287911	0.0954433	3.01656	0.00255659	0.132275
Armcx6	23.0806	-0.416135	0.171828	-2.42182	0.0154432	0.119766	Bst1	4.59877	1.03641	0.234953	4.41113	1.02834e-05	0.00100507	Cd302	117.45	0.342856	0.107849	3.17905	0.00147759	0.09729
Arntl	171.618	-0.633983	0.100683	-6.29684	3.03766e-10	4.06052e-07	Bst2	90.9052	0.375324	0.144269	2.60156	0.00928017	0.111259	Cd38	50.9063	0.556361	0.13765	4.04185	5.30321e-05	0.0118976
Arntl2	11.2611	-0.413912	0.187114	-2.21208	0.0269608	0.165327	Btbd1	93.61	-0.233728	0.111855	-2.08957	0.0366566	0.249062	Cd3d	2.70165	0.183413	0.0757499	2.4213	0.0154652	0.309454
Arpc1a	691.862	0.29805	0.104667	2.8476	0.00440503	0.0541568	Btbd16	3.73175	0.537693	0.239786	2.24238	0.0249366	0.196391	Cd3e	3.57642	0.176832	0.0860791	2.05429	0.0399473	0.466174
Arpc3	201.788	0.196292	0.0918362	2.13742	0.0325641	0.186206	Btk	160.976	-0.2465	0.106733	-2.30951	0.0209152	0.176357	Cd3g	2.03314	0.176964	0.0796659	2.22132	0.0263292	0.390154
Arpc5l	135.145	0.216875	0.0974544	2.2254	0.0260546	0.162609	Bvht	3.10429	0.597798	0.240455	2.48611	0.0129149	0.135176	Cd48	11.8476	0.259277	0.131866	1.96621	0.0492739	0.499428
Arrb1	1289.49	-0.245329	0.0776654	-3.15879	0.00158428	0.0285881	C1qtnf1	2.31337	0.532127	0.238452	2.23159	0.0256423	0.200088	Cd52	19.8134	0.533692	0.141303	3.77693	0.000158772	0.0228986
Arrdc2	764.762	0.811918	0.192326	4.22158	2.42598e-05	0.00165915	C1ra	6.50449	0.585322	0.237661	2.46284	0.013784	0.139961	Cd55	38.5072	0.354726	0.131605	2.69539	0.00703053	0.217556
Arrdc3	1541.21	0.584487	0.116791	5.00457	5.59882e-07	0.00011315	C1rl	23.5512	0.405971	0.192886	2.10472	0.0353157	0.244003	Cd59a	43.1844	0.456555	0.131375	3.47521	0.000510454	0.0525182
Arrdc4	54.1812	-0.412997	0.161716	-2.55385	0.0106539	0.0965217	C2cd5	44.5158	0.29521	0.138059	2.13828	0.0324937	0.232428	Cd74	429.334	0.295732	0.107884	2.74119	0.00612172	0.20687
Arsa	412.5	0.389077	0.0930965	4.17929	2.92423e-05	0.00185096	C3	35.8258	1.09754	0.231856	4.73372	2.20442e-06	0.000298153	Cd8a	8.28453	0.301266	0.0940344	3.20379	0.00135633	0.0928342
Arsg	1158.16	0.250208	0.102469	2.44179	0.0146146	0.115797	C330007P06Rik	76.938	-0.285141	0.122346	-2.33062	0.0197735	0.171149	Cd8b1	2.82406	0.169748	0.0775637	2.1885	0.0286333	0.403961
Arv1	25.6071	-0.349289	0.164343	-2.12537	0.033556	0.18919	C430049B03Rik	2.6381	-0.482653	0.239552	-2.01482	0.0439237	0.277817	Cdc42bpb	2652.69	-0.143338	0.0560994	-2.55508	0.0106163	0.258819
Arx	80.855	-0.496352	0.117931	-4.20884	2.56684e-05	0.00170782	C4a	2.25005	0.502324	0.237802	2.11236	0.0346553	0.241094	Cdh19	171.125	0.651917	0.119345	5.46246	4.69591e-08	4.47894e-05
Asap3	117.688	-0.326805	0.132565	-2.46524	0.0136922	0.111754	C4b	141.55	1.49785	0.200235	7.48048	7.40517e-14	3.30517e-10	Cdh8	315.2	-0.231454	0.11275	-2.05281	0.0400909	0.466174
Asb6	150.895	-0.201875	0.0784051	-2.57477	0.0100308	0.0928797	C77080	6.86853	0.51252	0.22985	2.2298	0.0257604	0.200658	Cdhr3	15.238	0.334363	0.1446	2.31233	0.0207595	0.353461
Asgr2	3.666	0.411763	0.188304	2.18669	0.0287651	0.171588	Cacfd1	21.4431	0.442214	0.18084	2.44533	0.014472	0.143647	Cdk5	821.237	0.132178	0.0572145	2.31023	0.0208755	0.353461
Ash1l	921.083	-0.227234	0.114524	-1.98416	0.0472379	0.230836	Cacna2d4	4.82642	0.502382	0.241092	2.08378	0.03718	0.250171	Cdk5rap3	312.58	0.219933	0.0727045	3.02503	0.00248609	0.130807
Asic2	52.5678	0.376324	0.157959	2.38242	0.0171993	0.128228	Cacnb4	29.8068	0.409521	0.18459	2.21854	0.0265177	0.204652	Cdr1	2.6364	0.28817	0.111163	2.59231	0.00953328	0.244663
Asl	98.401	0.340083	0.165749	2.0518	0.0401895	0.209928	Cacng5	2.88723	0.553928	0.238828	2.31936	0.0203757	0.173952	Cdt1	15.684	0.298182	0.146565	2.03447	0.041904	0.472765
Aspa	717.069	0.164847	0.083881	1.96525	0.0493853	0.236474	Cacng7	14.9124	0.477799	0.196741	2.42857	0.0151586	0.1475	Ceacam1	61.2326	0.423283	0.149066	2.83958	0.00451732	0.182421
Aspg	26.8111	0.586551	0.174259	3.36596	0.000762771	0.0176626	Cacybp	66.8814	-0.471777	0.152792	-3.0877	0.00201711	0.040789	Cebpb	116.767	0.294567	0.124773	2.36082	0.0182346	0.334685
Astn1	732.049	-0.291751	0.116947	-2.49472	0.0126056	0.106076	Calm2	627.945	-0.177306	0.0736615	-2.40704	0.0160822	0.152077	Cebpd	56.7952	0.589879	0.148666	3.96781	7.25376e-05	0.0141169
Astn2	233.379	0.311005	0.121175	2.56659	0.0102705	0.0943856	Calr	1668.13	-0.249539	0.0711524	-3.5071	0.000453012	0.0147229	Cecr6	1018.19	-0.239919	0.107994	-2.2216	0.0263103	0.390154
Asun	165.098	-0.232614	0.102533	-2.26869	0.0232874	0.152934	Camk1	388.418	-0.423697	0.102707	-4.12531	3.70243e-05	0.00256868	Celsr1	170.18	-0.424171	0.119605	-3.54642	0.000390507	0.0444686
Atad2	42.085	-0.469634	0.129996	-3.61269	0.000303038	0.00928579	Camp	19.8782	0.791833	0.235296	3.36526	0.000764728	0.020761	Cep128	73.5837	0.286872	0.103665	2.76729	0.00565247	0.203197
Atad2b	325.631	-0.286643	0.125005	-2.29305	0.021845	0.147476	Cap1	942.536	-0.169623	0.076228	-2.2252	0.0260677	0.202112	Cep41	46.6921	-0.32045	0.138703	-2.31033	0.0208699	0.353461
Atad3a	225.311	-0.336598	0.0782822	-4.2998	1.70954e-05	0.00125686	Capg	40.436	0.479106	0.203695	2.35207	0.018669	0.165766	Cep72	10.513	0.32876	0.147734	2.22535	0.0260579	0.390031
Atat1	245.024	-0.363158	0.102252	-3.55162	0.000382873	0.0109737	Capn1	35.9039	0.688034	0.221423	3.10733	0.00188788	0.0393258	Cep83	264.382	-0.180825	0.0633709	-2.85343	0.00432495	0.178724
Atcay	46.9978	-0.427726	0.151672	-2.82008	0.0048012	0.0577947	Capn5	44.6401	0.603165	0.205153	2.94008	0.00328125	0.0554746	Cers2	465.794	0.281492	0.118078	2.38394	0.0171282	0.323587
Atf5	245.97	0.93698	0.165386	5.66541	1.46675e-08	7.18905e-06	Car14	41.5508	0.575787	0.215506	2.67179	0.00754484	0.0975149	Cfap57	7.22363	-0.315684	0.145302	-2.17261	0.0298095	0.413316
Atf6	464.058	0.232843	0.0773993	3.00834	0.0026268	0.0392925	Card11	18.2726	-0.611662	0.196052	-3.1199	0.00180913	0.0381631	Cfb	7.17984	0.268339	0.119236	2.25049	0.0244177	0.377435
Atg10	30.7362	0.367227	0.138806	2.64561	0.00815446	0.0811253	Carhsp1	123.367	0.538262	0.185091	2.90809	0.00363641	0.0597441	Ch25h	10.0564	0.543436	0.139413	3.89802	9.69816e-05	0.0160583
Atg16l2	96.9728	-0.300107	0.138978	-2.15939	0.0308199	0.179121	Carns1	39.312	0.946945	0.196752	4.81288	1.48769e-06	0.000231629	Chat	2.28001	-0.242689	0.116526	-2.0827	0.0372782	0.45343
Atg7	170.629	0.202077	0.0834098	2.4227	0.0154058	0.119602	Cars	100.01	0.269605	0.115383	2.33661	0.0194592	0.169304	Chd5	4685.04	-0.197056	0.0748104	-2.63407	0.00843669	0.235294
Atg9a	738.786	0.163336	0.0778855	2.09713	0.0359816	0.196975	Casc5	2.81129	0.525448	0.206788	2.541	0.0110537	0.12365	Chil3	29.2931	0.227129	0.0901609	2.51916	0.0117636	0.271843
Atl1	124.69	0.391164	0.131459	2.97557	0.00292445	0.0420754	Casp12	8.4854	0.515251	0.231457	2.22612	0.0260063	0.201986	Chl1	1598.88	-0.242424	0.115244	-2.10358	0.0354155	0.441409
Atl2	372.871	-0.319829	0.104423	-3.06283	0.00219255	0.0348533	Casp8	233.074	-0.2382	0.0903996	-2.63497	0.00841458	0.104616	Chrac1	68.8083	0.290903	0.102617	2.83484	0.00458485	0.183315
Atn1	1100.32	-0.110931	0.0564598	-1.96478	0.0494397	0.236641	Casq1	2.48626	0.840106	0.235176	3.57224	0.00035394	0.0122779	Chrm4	488.925	-0.239059	0.104964	-2.27752	0.022755	0.368298
Atp11b	396.663	-0.16721	0.0721474	-2.31761	0.0204704	0.141922	Cass4	137.181	-0.633759	0.175554	-3.61006	0.000306129	0.0109189	Chst15	421.949	-0.185678	0.0883108	-2.10256	0.0355046	0.441838
Atp1a1	2881.97	0.159888	0.0695106	2.3002	0.0214371	0.145796	Catsperg1	9.73097	0.613616	0.230336	2.66401	0.00772162	0.0989402	Chst5	8.27457	-0.298588	0.148953	-2.00458	0.0450084	0.482429
Atp1a2	25027.1	-0.221811	0.0946767	-2.34283	0.0191382	0.13654	Cbfa2t3	236.311	-0.336386	0.105402	-3.19145	0.0014156	0.0321269	Chst9	3.20435	-0.260306	0.119056	-2.18642	0.0287851	0.405023
Atp2b4	175.255	-0.272497	0.115463	-2.36003	0.0182736	0.132814	Cbx4	240.44	-0.226464	0.112303	-2.01655	0.0437424	0.277063	Chsy1	161.055	-0.23193	0.0838483	-2.76607	0.00567357	0.203197
Atp6v0a1	1306.11	0.144681	0.0530867	2.72538	0.00642278	0.0691366	Cbx7	90.4628	0.427172	0.145449	2.93692	0.00331487	0.0559019	Chtf8	582.213	-0.209584	0.0820943	-2.55297	0.010681	0.258819
Atp6v0e	237.396	0.363553	0.107461	3.38311	0.000716703	0.0169156	Ccar2	113.605	0.18714	0.0950477	1.96891	0.0489635	0.295059	Churc1	112.482	0.251252	0.114637	2.19172	0.0284	0.403137
Atp6v0e2	584.866	0.257059	0.0995556	2.58207	0.00982105	0.0916881	Ccbl1	10.3827	0.659378	0.217745	3.02822	0.00246	0.0460048	Ciart	118.349	0.534827	0.133006	4.02107	5.79345e-05	0.0124776
Atp6v1g2	49.671	-0.407367	0.184214	-2.21138	0.0270097	0.16548	Ccdc101	19.4934	0.436699	0.170267	2.56478	0.0103241	0.11866	Ciita	10.9961	0.271947	0.104492	2.60257	0.00925285	0.241847
Atp8a1	3612.56	0.294032	0.105146	2.79641	0.00516732	0.0603018	Ccdc117	126.436	-0.397576	0.100727	-3.94706	7.91161e-05	0.0042996	Cilp2	55.1434	0.244473	0.109955	2.22339	0.0261896	0.390031
Atp8b4	2.09651	0.460076	0.149711	3.0731	0.00211847	0.0340956	Ccdc125	9.37604	0.804473	0.232185	3.4648	0.000530632	0.0163337	Cited2	272.126	0.242579	0.118198	2.05231	0.0401397	0.466174
Atp9a	1278.49	0.236516	0.0983024	2.40601	0.0161279	0.123256	Ccdc13	7.28656	0.651335	0.232089	2.80641	0.00500975	0.0740404	Cldn11	836.179	0.376711	0.145367	2.59144	0.00955749	0.244663
Atraid	359.736	0.239901	0.0888322	2.70061	0.00692132	0.0725899	Ccdc36	4.01044	-0.479875	0.241416	-1.98775	0.046839	0.287248	Cldn14	4.3855	0.309838	0.132823	2.33272	0.0196629	0.34504
Atxn2	567.19	-0.193808	0.0812136	-2.3864	0.0170141	0.127316	Ccdc80	7.97131	0.565418	0.224705	2.51627	0.0118605	0.129326	Clec10a	21.7648	0.302846	0.134433	2.25276	0.0242746	0.376596
Atxn2l	1121.87	-0.221105	0.0922663	-2.39638	0.0165579	0.125369	Ccdc84	25.7615	0.367502	0.181903	2.02031	0.0433508	0.275888	Clec2d	36.2197	0.435505	0.149079	2.9213	0.00348576	0.159055
Atxn7l2	90.3821	-0.557952	0.119554	-4.66693	3.05741e-06	0.000359649	Ccdc85c	37.7375	-0.388204	0.1437	-2.70149	0.00690299	0.0916066	Clec4a1	8.34052	0.258885	0.12072	2.1445	0.0319925	0.427794
Auh	185.518	0.271077	0.0753619	3.597	0.000321911	0.00960117	Ccdc88c	18.6599	0.781163	0.240161	3.25266	0.00114329	0.0276328	Clec4a2	12.1626	0.299603	0.145423	2.06022	0.0393772	0.46259
Auts2	200.465	-0.298863	0.115082	-2.59697	0.00940508	0.0891633	Ccdc97	243.194	-0.235171	0.0771126	-3.04971	0.00229062	0.0439419	Clec7a	8.77834	0.30212	0.118568	2.54807	0.010832	0.259797
Axin2	322.802	-0.274909	0.106839	-2.57311	0.0100789	0.093266	Ccl17	2.84245	0.481499	0.209517	2.29814	0.0215539	0.178926	Clec9a	2.38015	0.257125	0.0915286	2.80923	0.00496606	0.190837
Axl	939.07	-0.238792	0.096399	-2.47712	0.0132446	0.109655	Ccl24	13.2498	-0.667487	0.223991	-2.97997	0.00288276	0.0513664	Clic1	97.4834	0.320095	0.136005	2.35354	0.0185954	0.33723
B230206H07Rik	75.94	0.272976	0.133928	2.03822	0.0415276	0.214555	Ccl4	493.653	-0.31145	0.127897	-2.43516	0.0148852	0.145811	Clic4	957.943	0.394389	0.130471	3.02281	0.0025044	0.130918
B230319C09Rik	4.00046	0.52018	0.191316	2.71895	0.00654895	0.0699823	Ccna2	7.49863	0.593443	0.231953	2.55846	0.0105137	0.120324	Clic5	115.077	0.299537	0.121501	2.46532	0.0136892	0.291248
B2m	1257.18	0.570752	0.147889	3.85933	0.000113696	0.0046698	Ccnd2	29.3979	0.504838	0.224648	2.24724	0.0246249	0.195268	Cln6	130.315	0.267671	0.117088	2.28606	0.0222505	0.365072
B3galnt1	51.4726	0.551407	0.182475	3.02183	0.00251254	0.0385641	Ccnd3	103.536	0.639163	0.179719	3.55645	0.000375896	0.0129058	Cmah	5.63297	0.247379	0.123452	2.00385	0.0450859	0.482619
B3galt5	1480.16	0.64959	0.109741	5.91927	3.23365e-09	2.64154e-06	Ccne2	2.01668	0.487561	0.22191	2.19711	0.0280125	0.211079	Cnn2	89.5002	0.296944	0.149006	1.99283	0.0462799	0.487644
B3gat2	25.4605	-0.379192	0.179655	-2.11067	0.0348006	0.19317	Ccnk	126.263	-0.206307	0.103456	-1.99416	0.0461349	0.284938	Cnnm1	1323.95	-0.138178	0.0680177	-2.0315	0.0422044	0.472765
B3gnt9	96.055	0.351133	0.144491	2.43014	0.015093	0.118361	Ccp110	173.43	0.479936	0.175833	2.7295	0.00634306	0.0876018	Cnp	1468.05	0.297366	0.1437	2.06934	0.0385139	0.459609
B4galnt1	72.2014	0.523257	0.187737	2.78718	0.00531694	0.0616078	Ccr1	30.7135	0.800952	0.198333	4.03842	5.38116e-05	0.00324566	Cnr2	6.52596	0.379085	0.126151	3.00502	0.00265562	0.136179
B4galt1	300.821	0.373364	0.1552	2.40569	0.0161419	0.123299	Ccr2	26.4443	0.504535	0.232784	2.1674	0.0302047	0.222647	Coasy	222.992	0.207211	0.081159	2.55315	0.0106752	0.258819
B4galt4	174.58	0.230884	0.0900355	2.56437	0.0103364	0.0945355	Ccrl2	566.956	-0.424651	0.12234	-3.47107	0.00051839	0.0159937	Col11a2	401.824	-0.284637	0.143455	-1.98415	0.0472393	0.492093
B4gat1	532.405	0.180865	0.088286	2.04863	0.0404987	0.211242	Cct2	247.903	-0.151404	0.0653034	-2.31847	0.0204235	0.174165	Col4a3bp	719.959	0.193822	0.0652059	2.97246	0.0029542	0.145646
BC004004	217.833	0.311577	0.0789959	3.94422	8.00598e-05	0.00356727	Cct3	188.519	-0.279978	0.0689445	-4.06093	4.88785e-05	0.00303001	Col9a3	136.473	-0.269477	0.134206	-2.00794	0.0446493	0.480137
BC026585	64.7578	0.237762	0.119871	1.98349	0.0473127	0.230898	Cct4	225.853	-0.304884	0.0740699	-4.11616	3.85231e-05	0.00261008	Commd3	253.75	0.224784	0.0738065	3.04559	0.00232224	0.126727
BC051142	22.7932	0.390641	0.189564	2.06073	0.0393284	0.206826	Cct8	233.914	-0.207373	0.0813285	-2.54982	0.0107778	0.121682	Commd7	208.027	-0.149408	0.0707755	-2.11102	0.0347709	0.438815
BC064078	11.5383	0.476208	0.19155	2.48608	0.0129159	0.107784	Cd177	26.0097	0.617851	0.238686	2.58855	0.00963817	0.114006	Cort	24.6123	-0.652238	0.149112	-4.37414	1.21912e-05	0.00407051
BC065397	31.3034	-0.478117	0.134655	-3.55068	0.000384231	0.0109737	Cd19	3.09835	0.464822	0.229084	2.02905	0.0424532	0.272376	Cp	236.096	0.341747	0.14903	2.29314	0.0218397	0.361452
BC068281	48.9939	-0.319213	0.12793	-2.49522	0.0125878	0.106021	Cd209a	20.1676	-0.503656	0.216565	-2.32566	0.0200365	0.172311	Cpa3	2.24073	0.185979	0.0731659	2.54187	0.011026	0.261532
BC100451	8.60779	-0.541844	0.191133	-2.8349	0.004584	0.0557051	Cd244	6.65915	0.62206	0.237569	2.61844	0.00883332	0.107526	Cpm	76.1361	0.502384	0.138309	3.63232	0.000280885	0.0360091
BC147527	3.49914	0.396744	0.182268	2.17671	0.0295024	0.174218	Cd24a	20.6845	0.729878	0.237289	3.0759	0.00209871	0.041818	Cpne3	225.266	0.227801	0.106324	2.14252	0.0321517	0.429211
Bach2os	2.94379	-0.381831	0.184035	-2.07478	0.0380073	0.202853	Cd274	54.43	0.479809	0.189519	2.53173	0.0113502	0.125625	Cpt1a	435.219	0.218854	0.0937449	2.33457	0.0195659	0.34504
Bahd1	181.777	-0.206008	0.101125	-2.03716	0.0416344	0.214707	Cd276	56.96	-0.431732	0.180176	-2.39617	0.0165672	0.155198	Cpxm1	124.029	0.505315	0.128592	3.92959	8.50907e-05	0.0149399
Baiap3	29.1401	0.295911	0.150288	1.96896	0.0489576	0.235886	Cd300a	259.526	-0.216182	0.0795633	-2.7171	0.00658562	0.0896153	Creg1	250.144	0.175575	0.0770125	2.27983	0.0226179	0.367552
Bak1	121.041	0.226868	0.0928103	2.44442	0.0145084	0.11519	Cd300lb	9.02943	1.00762	0.240696	4.18626	2.83585e-05	0.0021575	Crhbp	137.207	-0.298398	0.133304	-2.23848	0.0251901	0.383165
Bcan	7538.95	-0.362623	0.108753	-3.33438	0.000854894	0.0190714	Cd300ld	12.4211	0.506376	0.214146	2.36463	0.018048	0.162626	Crhr1	300.355	-0.255384	0.119782	-2.13207	0.0330012	0.432732
Bcap29	134.968	0.298822	0.0957883	3.11961	0.00181088	0.0311066	Cd300lf	21.368	1.60535	0.238042	6.74399	1.54092e-11	4.12657e-08	Crispld1	96.9128	0.339552	0.149065	2.27789	0.0227334	0.368298
Bcat1	141.913	0.847251	0.189234	4.47727	7.56029e-06	0.000690475	Cd44	49.0968	1.0702	0.226393	4.72715	2.27688e-06	0.000304875	Crot	335.405	0.223891	0.0998272	2.24278	0.0249109	0.380481
Bcat2	161.549	0.280057	0.141045	1.98558	0.0470797	0.230582	Cd47	171.425	0.363268	0.111389	3.26127	0.00110915	0.027052	Crtc1	2948.51	-0.24691	0.0857057	-2.8809	0.00396536	0.171941
Bckdha	379.76	0.197288	0.0881715	2.23755	0.0252504	0.160204	Cd52	54.8513	0.594314	0.179569	3.30968	0.000934026	0.0237768	Cryl1	110.575	0.213006	0.0990248	2.15103	0.0314736	0.427156
Bckdk	191.175	0.264933	0.0889508	2.97842	0.00289734	0.0418082	Cd53	845.05	-0.18757	0.0956888	-1.96021	0.0499714	0.297783	Csf2rb	46.1402	0.381985	0.139935	2.72974	0.00633846	0.210236
Bcl2	193.118	-0.397023	0.0987599	-4.02009	5.81764e-05	0.00292954	Cd59a	11.2227	0.708327	0.237713	2.97975	0.0028848	0.0513664	Csmd2	1439.21	-0.355789	0.11564	-3.0767	0.00209302	0.117391
Bcl2l1	992.519	0.333091	0.153534	2.16949	0.0300453	0.175871	Cd68	584.604	-0.29535	0.0896887	-3.29306	0.000991033	0.0250396	Csmd3	456.772	-0.268724	0.129062	-2.08213	0.0373303	0.453499
Bcl6b	46.7271	-0.906892	0.179043	-5.06522	4.07923e-07	9.08804e-05	Cd72	10.2983	0.63387	0.226119	2.80326	0.00505889	0.0745198	Csnk1g1	406.533	-0.158609	0.0777543	-2.03988	0.0413627	0.470565
Bcl9l	564.89	-0.346567	0.0823247	-4.20975	2.55648e-05	0.00170782	Cd74	853.407	0.771811	0.23948	3.22286	0.00126916	0.0296063	Csnk2a2	322.879	-0.176508	0.0632706	-2.78973	0.00527528	0.195889
Bco2	96.5505	-0.261232	0.132611	-1.96991	0.0488483	0.235756	Cd83	2025.9	-0.683843	0.174507	-3.91872	8.90205e-05	0.00453226	Csrnp2	370.022	-0.216881	0.0747482	-2.90149	0.00371394	0.16436
Bdnf	3.63591	-0.409998	0.178263	-2.29996	0.0214505	0.14582	Cd9	613.879	-0.366416	0.0868976	-4.21664	2.47965e-05	0.00199922	Csrp1	1907.4	0.277435	0.11886	2.33414	0.0195883	0.34504
Becn1	322.93	-0.129822	0.0575112	-2.25733	0.0239876	0.155468	Cd93	120.065	0.447059	0.216706	2.06297	0.0391153	0.258744	Cst7	2.57358	0.225255	0.114215	1.97219	0.0485877	0.498008
Bend3	50.8324	-0.464437	0.154768	-3.00086	0.00269215	0.0396647	Cdc20	6.8793	0.483662	0.237916	2.03291	0.0420615	0.270901	Ctla2a	39.7005	0.346635	0.146045	2.37348	0.0176212	0.327544
Bend4	16.3632	-0.63404	0.17478	-3.62765	0.000286011	0.00890998	Cdc27	100.606	-0.253391	0.124127	-2.04139	0.041212	0.267359	Ctnnbip1	381.982	-0.230943	0.0865072	-2.66964	0.00759316	0.226325
Best1	2.41869	0.33144	0.16892	1.96212	0.049749	0.237503	Cdc37	219.475	-0.177097	0.0801063	-2.21077	0.0270515	0.206747	Ctsc	115.255	0.370665	0.14857	2.49488	0.0125998	0.280338
Bet1l	81.2872	0.201929	0.10098	1.99969	0.0455339	0.226239	Cdc37l1	169.665	0.514982	0.120423	4.27644	1.89906e-05	0.00167293	Ctso	335.795	0.226063	0.0869959	2.59855	0.00936173	0.244297
Bfsp2	189.842	-0.624007	0.161182	-3.87144	0.000108193	0.0045195	Cdc42	859.382	-0.174564	0.0590955	-2.95392	0.00313761	0.0539314	Ctsz	440.308	0.330193	0.0999933	3.30215	0.000959465	0.0752342
Bhlhe22	16.119	-0.374539	0.164821	-2.27239	0.0230627	0.152069	Cdc42bpa	242.064	0.659904	0.15911	4.14749	3.36146e-05	0.00238148	Cwh43	40.1817	0.300021	0.147737	2.03077	0.042278	0.472765
Bhlhe40	530.924	-0.287716	0.122439	-2.34986	0.0187803	0.135167	Cdc45	5.87937	0.554265	0.241734	2.29287	0.0218555	0.180423	Cxcl16	27.2859	0.294438	0.14347	2.05226	0.0401441	0.466174
Bicc1	97.7947	0.218454	0.108043	2.02192	0.0431847	0.219643	Cdc5l	124.52	-0.2388	0.0917476	-2.60279	0.00924674	0.111259	Cxcl9	7.69484	0.232623	0.0930139	2.50094	0.0123863	0.27673
Bicd2	1097.24	-0.300194	0.0672831	-4.46166	8.13265e-06	0.000720377	Cdc6	2.46313	0.413562	0.203384	2.03341	0.0420116	0.270775	Cxcr2	6.90293	0.207821	0.0854939	2.43083	0.0150642	0.304855
Bin1	3879.65	0.17604	0.080699	2.18144	0.0291509	0.173186	Cdca3	3.50965	0.491775	0.217609	2.2599	0.0238276	0.19122	Cxcr6	3.89134	0.335934	0.100856	3.33083	0.00086587	0.070997
Bin3	65.6124	0.258621	0.126828	2.03915	0.0414349	0.214301	Cdca7l	3.51335	0.654107	0.216107	3.02677	0.00247181	0.0461611	Cyp27a1	68.7937	0.365724	0.145654	2.5109	0.0120423	0.273239
Birc5	2.52535	0.492926	0.180432	2.73192	0.00629672	0.0685865	Cdh10	10.944	0.557528	0.224397	2.48456	0.0129713	0.135176	Cyp2d22	398.529	0.294251	0.11246	2.6165	0.00888352	0.239763
Bivm	87.8485	-0.189505	0.0963235	-1.96738	0.0491392	0.236119	Cdh19	13.4619	0.831996	0.230686	3.60663	0.000310204	0.0109884	Cyp2j13	1.97845	-0.264346	0.114346	-2.31181	0.0207882	0.353461
Blcap	252.963	-0.22729	0.0893358	-2.54422	0.0109523	0.0979988	Cdk16	128.332	0.274427	0.113015	2.42823	0.0151727	0.1475	Cyp2j6	182.878	0.180611	0.0871569	2.07225	0.0382417	0.458248
Blm	26.9339	0.49518	0.148989	3.3236	0.000888629	0.0196487	Cdk18	40.8407	0.749115	0.187903	3.98671	6.69955e-05	0.00380114	Cyp2j9	243.964	0.341859	0.103085	3.31629	0.000912211	0.0742106
Blvra	62.5567	0.295276	0.11865	2.48862	0.0128238	0.10721	Cdr2l	42.1216	0.675062	0.196678	3.43232	0.000598444	0.0176891	Cyp4f13	101.65	0.284918	0.137096	2.07823	0.037688	0.454649
Blvrb	58.5769	0.369289	0.132146	2.79456	0.00519711	0.0605054	Cds1	195.772	-0.201764	0.0994024	-2.02977	0.0423798	0.272165	Cyp4f18	8.01453	0.146863	0.0694702	2.11404	0.0345115	0.438366
Bmf	128.161	0.368639	0.166906	2.20866	0.0271982	0.166267	Cds2	536.759	0.17652	0.0596422	2.95965	0.00307989	0.0534193	Cyp4v3	114.116	0.27047	0.125939	2.14763	0.0317432	0.427467
Bmp1	506.727	-0.219979	0.102516	-2.14581	0.0318885	0.183644	Cebpb	614.234	0.332079	0.130126	2.55197	0.0107116	0.121447	Cytip	8.30984	0.298972	0.110581	2.70364	0.00685836	0.21467
Bmper	36.9092	-0.692633	0.173421	-3.99394	6.49841e-05	0.00312629	Cebpd	87.7371	0.411084	0.105408	3.89995	9.62139e-05	0.0047035	D11Wsu47e	86.8071	-0.20468	0.100883	-2.02889	0.0424695	0.473437
Bnip3	199.709	0.187631	0.082999	2.26065	0.0237812	0.15452	Cebpg	196.797	-0.218615	0.0873478	-2.50282	0.012321	0.131666	D17H6S56E-5	43.3916	0.374754	0.14736	2.54312	0.0109867	0.261182
Bola1	31.0407	0.314861	0.145579	2.16282	0.0305554	0.178053	Cenpc1	20.7217	0.450746	0.172116	2.61885	0.00882255	0.107526	D630045J12Rik	1158.75	-0.20365	0.0862531	-2.36108	0.018222	0.334685
Bphl	75.3136	0.299608	0.127684	2.34648	0.0189518	0.135737	Cenpt	20.3226	-0.411225	0.19451	-2.11416	0.0345019	0.240918	D730005E14Rik	4.10411	0.285589	0.123184	2.31839	0.020428	0.351036
Brcc3	97.4839	0.1965	0.0865947	2.26919	0.0232565	0.152799	Cep128	15.9178	0.433266	0.213365	2.03063	0.0422929	0.271868	D8Ertd82e	572.79	-0.414817	0.132088	-3.14047	0.00168678	0.103994
Brd9	290.805	-0.243755	0.0836428	-2.91423	0.00356564	0.0472405	Cep152	114.459	0.337682	0.137348	2.45859	0.0139484	0.140836	Dach1	60.3383	-0.355701	0.129697	-2.74254	0.00609658	0.20687
Brip1	2.23609	0.32077	0.160774	1.99517	0.0460246	0.22722	Cep170	301.17	-0.27524	0.138299	-1.99019	0.0465705	0.286561	Dap	58.6403	0.285912	0.136306	2.09757	0.0359432	0.444695
Brk1	368.753	0.237022	0.0678951	3.491	0.000481211	0.0129339	Cep83os	12.091	0.47011	0.204899	2.29435	0.0217704	0.179994	Dbn1	3056.06	-0.219573	0.0907943	-2.41835	0.0155909	0.309855
Brwd1	550.253	-0.249762	0.120009	-2.08119	0.0374165	0.201349	Cep97	55.4876	0.446275	0.151375	2.94815	0.00319684	0.054322	Dbp	658.532	0.520125	0.0610015	8.52643	1.50933e-17	1.21901e-13
Brwd3	100.551	-0.355016	0.143722	-2.47015	0.0135055	0.110836	Cercam	25.0232	0.556114	0.213753	2.60167	0.00927717	0.111259	Dbt	154.21	0.180969	0.0749276	2.41525	0.0157242	0.310536
Bst2	79.0873	0.512691	0.157197	3.26146	0.00110842	0.0231707	Cers2	357.822	0.390602	0.0993475	3.93167	8.4357e-05	0.00441521	Dcdc2a	76.4641	0.28307	0.1384	2.04531	0.0408245	0.468288
Btbd10	103.647	-0.21591	0.0896251	-2.40903	0.0159948	0.122685	Cfap36	25.1087	0.338866	0.157113	2.15682	0.0310194	0.226225	Dcxr	49.119	0.443179	0.118554	3.73822	0.000185329	0.0261233
Btbd16	36.5231	0.647396	0.175048	3.6984	0.000216967	0.00743654	Cfb	2.50982	0.561008	0.223408	2.51114	0.0120343	0.130161	Ddah1	818.014	-0.285371	0.128937	-2.21325	0.0268803	0.395445
Btbd17	728.042	-0.449402	0.176344	-2.54845	0.0108204	0.0973411	Cfh	1308.83	-0.373025	0.150069	-2.48569	0.01293	0.135176	Ddc	51.6524	0.400831	0.131988	3.03687	0.00239046	0.12798
Btbd6	85.9601	0.215387	0.0988775	2.17832	0.0293821	0.173679	Ch25h	4.16339	0.655953	0.231628	2.83193	0.00462686	0.0700833	Ddhd1	713.769	-0.17317	0.066914	-2.58795	0.00965476	0.245596
Btc	4.56582	-0.389953	0.191186	-2.03965	0.0413852	0.214301	Chaf1a	7.77017	0.46385	0.234155	1.98095	0.0475968	0.290032	Ddit4	396.061	0.457046	0.098153	4.65646	3.21691e-06	0.00162384
Bvht	12.8283	0.392689	0.186497	2.1056	0.0352387	0.194647	Chchd2	114.932	-0.265688	0.126962	-2.09265	0.0363801	0.248029	Ddrgk1	509.958	0.196073	0.0712207	2.75304	0.00590455	0.206442
C030018K13Rik	48.592	-0.81533	0.179028	-4.5542	5.25865e-06	0.000529611	Chdh	32.8926	0.711047	0.2041	3.48382	0.000494312	0.0155665	Ddx47	334.391	0.123219	0.0600918	2.05052	0.0403138	0.467102
C030029H02Rik	170.968	-0.292902	0.124061	-2.36095	0.0182281	0.132648	Chil1	11.1379	0.917183	0.234677	3.90827	9.29576e-05	0.00464539	Ddx50	491.72	0.134327	0.058972	2.27781	0.0227382	0.368298
C130071C03Rik	11.6105	-0.529944	0.190855	-2.77669	0.00549157	0.062644	Chil3	54.9388	0.967076	0.233325	4.14475	3.40186e-05	0.00238537	Ddx58	78.371	0.414377	0.114778	3.61024	0.000305913	0.0383055
C1qtnf1	20.2413	0.402479	0.172931	2.3274	0.0199441	0.139535	Chml	33.6892	-0.414367	0.181938	-2.27752	0.0227553	0.1855	Ddx60	24.1347	0.497874	0.148659	3.34911	0.000810716	0.0687966
C1ra	10.8829	0.686906	0.189828	3.61856	0.000296244	0.00917048	Chordc1	119.697	-0.55359	0.129893	-4.26189	2.02705e-05	0.00173795	Dhrs3	188.449	0.340007	0.141361	2.40524	0.016162	0.314536
C1rl	13.3781	0.489364	0.182872	2.67598	0.00745101	0.0761889	Chp1	114.795	0.281929	0.12806	2.20154	0.027698	0.20976	Dhx15	622.808	0.125328	0.0532101	2.35534	0.0185058	0.33723
C1s1	25.9032	0.345442	0.154979	2.22896	0.0258164	0.16174	Chst12	56.4788	0.399574	0.174013	2.29624	0.0216624	0.179527	Dhx29	239.056	-0.199372	0.098075	-2.03285	0.0420675	0.472765
C2	17.6279	0.4933	0.192166	2.56704	0.0102569	0.0943202	Chst7	111.068	-0.487901	0.103461	-4.7158	2.40757e-06	0.000316053	Dhx58	26.923	0.359897	0.144937	2.48312	0.0130238	0.284748
C2cd2	211.586	0.363867	0.0927332	3.92381	8.71597e-05	0.00381428	Chsy1	268.501	-0.221729	0.084329	-2.62933	0.00855524	0.105689	Dkk2	14.5525	-0.358414	0.147118	-2.43623	0.0148412	0.302309
C2cd5	167.85	-0.192856	0.0933574	-2.06578	0.0388495	0.205557	Ciapin1	38.2715	0.32426	0.145859	2.2231	0.0262088	0.202853	Dlec1	35.9608	-0.274837	0.135333	-2.03082	0.0422734	0.472765
C3	14.1161	0.741093	0.182814	4.0538	5.03913e-05	0.00265575	Ciita	13.9499	0.820505	0.235509	3.48396	0.000494044	0.0155665	Dll4	40.0331	-0.562528	0.14274	-3.94093	8.11676e-05	0.0148208
C4b	931.756	0.886327	0.155006	5.71804	1.07762e-08	6.0927e-06	Cipc	71.7656	0.257232	0.124638	2.06384	0.0390332	0.258439	Dlx1as	180.701	-0.25774	0.114061	-2.25967	0.023842	0.37646
C530005A16Rik	10.2299	0.417291	0.180268	2.31483	0.0206221	0.142628	Cirbp	94.8407	0.657994	0.169044	3.89245	9.92381e-05	0.00476122	Dmp1	167.407	0.496103	0.119018	4.16831	3.06872e-05	0.00751047
C920025E04Rik	1.96528	0.395042	0.169091	2.33627	0.0194771	0.13802	Clcn2	40.6274	0.54714	0.166867	3.2789	0.00104211	0.0258405	Dnah5	94.5926	-0.426124	0.133949	-3.18125	0.00146642	0.097078
Cacna1b	13.8256	-0.427668	0.191597	-2.23213	0.0256067	0.161293	Cldn11	671.228	0.616407	0.211108	2.91987	0.00350177	0.058007	Dnah8	9.97597	0.269172	0.135886	1.98086	0.0476068	0.493048
Cacna1g	24.5858	-0.468583	0.189576	-2.47174	0.0134456	0.110821	Cldn14	3.14982	0.590852	0.239349	2.46857	0.0135653	0.138762	Dnajb9	360.448	0.128245	0.054606	2.34855	0.0188465	0.338629
Cacna2d2	144.509	-0.314713	0.109796	-2.86633	0.00415259	0.0520543	Clec4d	11.0085	1.17698	0.239797	4.90822	9.19069e-07	0.000173329	Dnajc3	682.8	0.155267	0.0738345	2.10291	0.0354736	0.441793
Cacna2d3	8.94023	-0.399992	0.184076	-2.17298	0.0297821	0.174867	Clec4e	15.2251	1.00731	0.241586	4.16957	3.0518e-05	0.00224525	Dnmt1	655.736	-0.140786	0.0630653	-2.23238	0.02559	0.387686
Cacnb1	104.328	-0.592768	0.115672	-5.12454	2.98268e-07	7.53268e-05	Clec7a	41.7714	0.665445	0.175648	3.78852	0.000151548	0.00650396	Dock2	105.864	0.30159	0.141248	2.13519	0.0327458	0.432225
Cacng4	21.7643	-0.406754	0.191198	-2.1274	0.0333867	0.18867	Clic4	328.564	0.427816	0.20276	2.10997	0.0348613	0.242113	Dpep2	3.15223	0.190296	0.0815505	2.33348	0.019623	0.34504
Cacng5	83.6511	0.297641	0.147774	2.01416	0.0439926	0.221747	Clint1	273.673	-0.257404	0.10204	-2.52259	0.0116495	0.127899	Dpf1	592.094	-0.212872	0.0859834	-2.47574	0.0132962	0.286624
Cacng8	147.908	-0.296142	0.12592	-2.35183	0.0186811	0.134848	Clip1	462.714	-0.45677	0.142292	-3.2101	0.0013269	0.0305279	Dpy19l3	664.476	-0.223211	0.102379	-2.18024	0.0292394	0.409276
Cacybp	200.014	-0.461499	0.117655	-3.92246	8.76493e-05	0.00382432	Clip2	419.349	-0.311479	0.0828878	-3.75784	0.000171385	0.00710479	Drc1	154.591	-0.264165	0.109249	-2.418	0.015606	0.309855
Camk2a	206.764	-0.4652	0.172731	-2.69321	0.00707677	0.0737469	Clip3	141.877	0.430696	0.200801	2.14489	0.0319618	0.230116	Drd2	12.2152	-0.26993	0.13653	-1.97708	0.0480329	0.495139
Camk2g	691.496	-0.3906	0.104695	-3.73083	0.00019085	0.00671355	Clmn	178.067	0.778883	0.187642	4.15091	3.31153e-05	0.00236466	Drd5	23.311	0.387857	0.147194	2.63501	0.00841347	0.235294
Camsap2	634.619	-0.168178	0.0773177	-2.17515	0.0296189	0.174558	Cln5	128.492	-0.364183	0.092518	-3.93634	8.27326e-05	0.00439599	Dsp	11.1557	-0.262161	0.130271	-2.01244	0.0441738	0.477924
Cand2	66.7718	-0.250826	0.119523	-2.09857	0.035855	0.196941	Cln6	37.4294	0.288614	0.141856	2.03455	0.0418961	0.270524	Dtx4	691.124	-0.173625	0.0836129	-2.07653	0.037845	0.455862
Cant1	461.683	0.11351	0.0494533	2.29529	0.0217167	0.14689	Cln8	465	-0.539434	0.170845	-3.15744	0.00159163	0.0350524	Dtymk	161.246	-0.191579	0.091011	-2.10501	0.0352907	0.440874
Cap2	196.473	-0.287773	0.131263	-2.19234	0.0283551	0.170246	Clspn	4.46141	0.546642	0.232805	2.34807	0.0188711	0.166349	Dusp10	43.3933	0.314864	0.128946	2.44183	0.0146132	0.300265
Capg	41.2122	0.49527	0.184239	2.68819	0.00718412	0.0745485	Clta	569.269	-0.320605	0.10635	-3.01463	0.00257291	0.0473232	Dusp18	376.574	-0.295776	0.122104	-2.42234	0.0154209	0.309284
Capn15	268.049	-0.185662	0.0923297	-2.01086	0.0443403	0.222671	Cltc	1988.76	-0.422819	0.160583	-2.63303	0.00846263	0.104824	Dusp5	59.3979	0.348609	0.139706	2.49531	0.0125847	0.280338
Capn5	485.707	0.47962	0.0868403	5.52302	3.3323e-08	1.30442e-05	Clybl	6.02886	0.470116	0.235155	1.99917	0.0455898	0.283376	Dxo	146.151	-0.275798	0.112774	-2.44558	0.0144621	0.298728
Capn7	178.586	-0.248275	0.0780598	-3.18058	0.00146981	0.0274538	Cmah	8.68905	0.525199	0.237657	2.20991	0.0271117	0.206852	Dync1li2	2445.35	0.15669	0.0755349	2.07441	0.0380414	0.456864
Caprin1	1002.51	-0.139697	0.0682017	-2.04829	0.0405313	0.211337	Cmpk2	21.1048	0.520066	0.221212	2.35098	0.018724	0.165926	E130309D02Rik	201.98	-0.191853	0.0728855	-2.63225	0.00848224	0.235294
Car10	12.2968	-0.408233	0.182353	-2.23869	0.0251759	0.160115	Cmtm3	154.462	-0.21882	0.0906798	-2.4131	0.0158174	0.150945	E130311K13Rik	56.9027	0.252758	0.110182	2.294	0.0217902	0.361003
Car14	509.413	0.275772	0.125464	2.19801	0.0279481	0.168629	Cmtm4	189.893	-0.348609	0.130372	-2.67396	0.00749622	0.0971679	Ears2	92.9771	-0.297552	0.0946948	-3.14222	0.00167672	0.103994
Carhsp1	1381.5	0.302963	0.109875	2.75736	0.0058271	0.065356	Cmtm5	54.8374	0.495331	0.220706	2.2443	0.0248132	0.196113	Eci2	248.711	0.19458	0.0796993	2.44143	0.0146294	0.300265
Carns1	440.992	0.346316	0.134293	2.5788	0.00991429	0.0923241	Cmtm6	1462.85	-0.296601	0.0869756	-3.41017	0.000649227	0.0186471	Eda2r	4.44445	0.39487	0.135428	2.91572	0.00354872	0.161018
Caskin1	1465.72	-0.50259	0.124429	-4.03917	5.36418e-05	0.00274825	Cndp2	516.125	-0.375577	0.119518	-3.14244	0.00167546	0.0364195	Efcc1	54.4195	0.241382	0.117831	2.04855	0.0405065	0.467358
Caskin2	877.037	-0.314072	0.0715482	-4.38965	1.13533e-05	0.00092744	Cnnm2	50.2356	-0.294588	0.126749	-2.32419	0.0201153	0.172758	Efnb1	239.594	-0.24026	0.112982	-2.12653	0.0334589	0.435154
Casq1	27.0102	0.842511	0.188282	4.47474	7.65047e-06	0.000694398	Cnot4	87.8147	-0.248636	0.118985	-2.08964	0.0366498	0.249062	Efnb2	593.469	-0.285192	0.112383	-2.53767	0.0111593	0.262763
Cass4	50.9066	-0.4658	0.179027	-2.60185	0.00927231	0.088318	Cnpy3	223.445	-0.229644	0.0776348	-2.958	0.00309641	0.0535671	Egfl8	18.5023	-0.387296	0.14839	-2.60999	0.0090544	0.239763
Casz1	6.54369	0.444407	0.191769	2.31741	0.0204814	0.141922	Cnr2	38.986	0.854895	0.164234	5.20535	1.93635e-07	4.71414e-05	Eif2ak2	88.2582	0.480792	0.111808	4.30015	1.70683e-05	0.00515689
Cbfa2t2	240.756	-0.330223	0.0828034	-3.98804	6.66208e-05	0.00314094	Cntfr	22.2578	0.425029	0.213855	1.98747	0.0468708	0.287248	Eif2b4	248.296	0.151624	0.0653271	2.321	0.0202867	0.349723
Cbx5	790.72	-0.219806	0.10037	-2.18995	0.0285277	0.170987	Cntn2	577.758	0.639142	0.208056	3.07198	0.00212646	0.0419416	Elane	6.06553	0.216583	0.086198	2.51262	0.0119838	0.273239
Cbx7	451.428	0.345629	0.108097	3.19739	0.00138679	0.0266553	Cog7	66.702	0.259819	0.121785	2.13341	0.0328908	0.233762	Elf3	2.61226	0.204712	0.0983557	2.08134	0.0374029	0.453737
Ccar1	299.847	-0.192081	0.0976624	-1.96678	0.0492082	0.236119	Col11a2	42.885	0.352544	0.145382	2.42495	0.0153105	0.148341	Elfn1	318.574	-0.329117	0.102279	-3.21784	0.00129159	0.0903378
Ccdc108	1.89823	-0.321447	0.160196	-2.00659	0.0447936	0.224105	Col12a1	7.92248	0.776949	0.236029	3.29175	0.000995646	0.0251068	Emb	214.206	0.26631	0.135416	1.9666	0.0492288	0.499428
Ccdc114	31.4532	-0.357565	0.168003	-2.12833	0.0333096	0.188524	Col23a1	3.8031	0.902596	0.240503	3.75295	0.000174765	0.00717824	Emc10	1681.9	-0.169436	0.083586	-2.02708	0.0426541	0.4739
Ccdc117	259.172	-0.317702	0.0880827	-3.60686	0.000309928	0.00939686	Col6a3	107.827	-0.450953	0.193772	-2.32724	0.0199524	0.171814	Emc3	541.913	-0.153595	0.0635385	-2.41735	0.0156338	0.309855
Ccdc120	12.5015	-0.364809	0.178288	-2.04618	0.0407384	0.212117	Col9a3	15.5917	0.638604	0.183365	3.48269	0.000496408	0.0155665	Emilin2	40.9295	0.497972	0.149056	3.34084	0.000835255	0.0693269
Ccdc132	185.192	0.155975	0.0710563	2.19509	0.0281569	0.169333	Commd8	204.173	-0.316016	0.0841747	-3.75429	0.000173832	0.00717824	Eml2	1463.5	0.174947	0.0715733	2.4443	0.0145134	0.299202
Ccdc149	53.4686	0.321412	0.151108	2.12704	0.0334168	0.188721	Comt	294.233	-0.270649	0.0876277	-3.08862	0.00201086	0.0407598	Eml4	431.585	-0.174963	0.0809935	-2.1602	0.0307568	0.420673
Ccdc151	3.88746	-0.433419	0.190186	-2.27892	0.0226718	0.150504	Comtd1	37.5548	-0.425627	0.148595	-2.86433	0.00417892	0.0656551	Endod1	900.441	0.19808	0.0859809	2.30377	0.0212355	0.356614
Ccdc157	205.502	-0.204452	0.103931	-1.96718	0.0491622	0.236119	Cops4	118.334	-0.253353	0.109713	-2.30924	0.0209302	0.176372	Endou	12.1824	0.464759	0.148956	3.12011	0.00180783	0.107742
Ccdc167	137.697	0.247373	0.0991298	2.49544	0.01258	0.106021	Coq10b	93.7983	-0.442134	0.164863	-2.68182	0.00732228	0.0956382	Entpd3	79.989	0.356139	0.133178	2.67417	0.00749147	0.224925
Ccdc17	27.3142	0.531629	0.158991	3.34376	0.000826518	0.0186684	Coro1c	191.843	0.33612	0.0855848	3.92733	8.58937e-05	0.00441521	Eny2	351.067	0.146532	0.0740441	1.97898	0.0478186	0.494187
Ccdc18	27.8038	-0.318584	0.150013	-2.12371	0.0336942	0.18946	Coro2a	73.9186	0.307799	0.156515	1.96658	0.0492311	0.295696	Epas1	3547	0.315743	0.0905307	3.48769	0.000487205	0.0511028
Ccdc22	173.943	-0.213176	0.101845	-2.09315	0.0363356	0.198223	Coro7	199.597	0.307068	0.098889	3.10518	0.00190163	0.0394773	Ephb2	198.851	-0.244458	0.100976	-2.42096	0.0154794	0.309454
Ccdc32	85.4002	0.234874	0.0970874	2.41921	0.0155544	0.120374	Cotl1	719.055	-0.253059	0.115308	-2.19464	0.0281897	0.212244	Ephx1	377.61	0.768093	0.0948306	8.09963	5.51259e-16	2.96816e-12
Ccdc47	887.302	0.195075	0.0749249	2.6036	0.00922493	0.088023	Cox6b2	2.30033	0.471172	0.237968	1.97998	0.0477054	0.290132	Ephx3	2.25864	-0.25684	0.116969	-2.1958	0.0281065	0.402776
Ccdc77	43.3597	-0.263878	0.120144	-2.19634	0.0280676	0.168934	Cox6c	56.3905	0.363023	0.155747	2.33085	0.0197612	0.171149	Epsti1	16.1325	0.359541	0.142042	2.53124	0.0113661	0.266083
Ccdc85a	143.573	0.281465	0.111079	2.53391	0.0112799	0.0991391	Cox7a2l	166.036	-0.229099	0.10616	-2.15806	0.0309231	0.226139	Erbb2ip	1008.63	0.218538	0.110163	1.98378	0.0472809	0.492093
Ccdc88a	1024.76	-0.22046	0.0937741	-2.35097	0.0187246	0.13503	Cp	77.8431	0.473768	0.144167	3.28624	0.00101536	0.0253794	Erf	553.12	-0.220118	0.09021	-2.44006	0.0146846	0.300635
Ccdc88c	231.256	-0.415454	0.140301	-2.96116	0.00306486	0.0430999	Cpm	64.5077	0.727938	0.22124	3.29026	0.00100095	0.0251459	Erich5	2.95648	0.427767	0.115857	3.69218	0.000222337	0.0304249
Ccdc91	123.94	0.237693	0.0990304	2.4002	0.0163861	0.124538	Cpne2	18.57	0.593384	0.233106	2.54556	0.0109103	0.122667	Ermp1	527.764	0.168249	0.0841588	1.99919	0.0455883	0.485104
Ccdc92	64.6964	0.35497	0.111641	3.17956	0.00147501	0.0274538	Cpq	23.3675	0.412378	0.188359	2.18932	0.0285736	0.214176	Errfi1	231.818	0.289254	0.0813302	3.55653	0.00037578	0.0439854
Ccl12	34.1967	0.529972	0.189553	2.7959	0.0051755	0.0603126	Cpsf6	191.491	-0.194948	0.0777427	-2.50761	0.0121551	0.130939	Esr2	2.53635	0.306928	0.123609	2.48306	0.0130259	0.284748
Ccl27a	16.6243	-0.341293	0.168608	-2.02418	0.0429516	0.219063	Cpt1c	18.1354	0.482107	0.217366	2.21794	0.0265586	0.204732	Esrrg	140.209	0.35085	0.141256	2.48378	0.0129996	0.284748
Ccl5	2.8175	0.398049	0.165142	2.41034	0.0159374	0.122309	Crat	189.188	-0.335534	0.0994202	-3.3749	0.000738412	0.0205558	Esyt1	179.575	0.322606	0.143519	2.24782	0.0245875	0.378971
Ccl8	6.31863	0.439167	0.158282	2.77459	0.00552717	0.0629524	Creb3l1	5.54433	0.54769	0.238767	2.29383	0.0218003	0.180078	Etaa1	64.8307	-0.251981	0.105566	-2.38697	0.0169881	0.32321
Ccng1	304.83	0.37212	0.104334	3.56662	0.000361611	0.0106343	Creb5	26.6298	0.548667	0.227307	2.41377	0.0157883	0.150945	Etnppl	424.966	0.992615	0.135005	7.35241	1.9467e-13	7.86126e-10
Ccng2	251.068	-0.179951	0.0916251	-1.96399	0.0495313	0.236925	Crebzf	81.8559	0.381451	0.142268	2.68122	0.00733541	0.0956382	Etv3	327.12	-0.141244	0.0667998	-2.11444	0.0344781	0.438366
Ccni	1071.32	0.191923	0.0654883	2.93065	0.00338257	0.0460104	Creg1	344.916	-0.382653	0.070579	-5.42163	5.90575e-08	2.19661e-05	Etv4	117.526	-0.245729	0.123237	-1.99396	0.0461565	0.487565
Ccny	426.041	0.120096	0.057379	2.09304	0.036346	0.198223	Crispld2	9.41165	0.998116	0.241482	4.13329	3.57609e-05	0.00249395	Etv6	253.122	-0.232852	0.116759	-1.99429	0.0461203	0.487553
Ccpg1	598.311	0.340202	0.0829884	4.09939	4.14239e-05	0.00237003	Crtac1	10.7202	0.515824	0.228262	2.25978	0.0238346	0.19122	Evc	187.919	0.332135	0.140207	2.36889	0.0178418	0.330882
Ccr1	18.5679	0.675741	0.192554	3.50937	0.000449172	0.0124287	Crtc3	98.9834	-0.23358	0.0949794	-2.45927	0.0139221	0.140798	Exd2	1152.78	-0.230128	0.107105	-2.14862	0.0316644	0.427467
Ccr2	6.61771	0.576181	0.188799	3.05183	0.00227453	0.0356174	Cryl1	108.878	-0.238866	0.119137	-2.00497	0.0449661	0.280267	Exo1	5.50163	-0.305371	0.144304	-2.11616	0.0343311	0.438366
Cct4	475.871	-0.183039	0.0774727	-2.36262	0.0181461	0.132483	Csf1r	15518.7	-0.235191	0.0991379	-2.37236	0.017675	0.160889	Exoc3l4	15.176	0.395989	0.144503	2.74034	0.0061375	0.206971
Cd109	2.59793	0.391345	0.171947	2.27596	0.0228482	0.151117	Csf2ra	266.387	0.414184	0.155592	2.66198	0.00776818	0.0993793	Eya1	118.702	0.248437	0.113125	2.19613	0.0280827	0.402776
Cd151	416.361	0.318299	0.105618	3.01369	0.00258095	0.0390435	Csf2rb	292.984	0.292625	0.09377	3.12066	0.00180444	0.0381631	F13a1	81.3982	0.261303	0.122794	2.12798	0.0333387	0.435154
Cd163	111.654	0.869348	0.185148	4.69543	2.66041e-06	0.00033723	Csf2rb2	196.623	0.320734	0.0884518	3.62609	0.000287743	0.0104132	F630028O10Rik	5.92667	0.186206	0.0942446	1.97578	0.0481802	0.495703
Cd274	69.1267	0.562395	0.182262	3.08565	0.00203111	0.033519	Csgalnact2	57.6449	0.35982	0.14418	2.49563	0.0125734	0.133506	F830016B08Rik	8.78868	0.311444	0.109102	2.85462	0.00430886	0.178724
Cd300lf	6.21675	0.494189	0.158016	3.12747	0.0017632	0.0305648	Csk	576.209	-0.262232	0.0859475	-3.05108	0.00228021	0.043805	Faap100	172.035	-0.336925	0.124457	-2.70715	0.00678635	0.214439
Cd302	106.688	0.390972	0.148601	2.63101	0.00851309	0.0833625	Csrnp1	720.679	-0.340528	0.139412	-2.4426	0.0145819	0.144532	Fabp7	101.146	-0.634456	0.145948	-4.34713	1.37927e-05	0.0042845
Cd38	150.287	0.319257	0.123301	2.58925	0.00961855	0.0904816	Csrnp3	9.08412	0.515485	0.226253	2.27836	0.0227052	0.185434	Fads1	2845.01	-0.253576	0.0926953	-2.73559	0.00622694	0.20955
Cd48	29.7502	0.442633	0.187346	2.36265	0.018145	0.132483	Csrp1	409.388	0.454378	0.217045	2.09348	0.0363066	0.247709	Fads3	331.404	-0.199851	0.0828799	-2.41133	0.0158944	0.3131
Cd52	22.6682	0.557001	0.190463	2.92446	0.00345054	0.0464197	Cst3	9256.59	-0.500336	0.150369	-3.32738	0.000876662	0.0226691	Fam107a	4675.72	0.291874	0.114004	2.56022	0.0104607	0.258465
Cd59a	60.8693	0.350866	0.148554	2.36188	0.0181826	0.132577	Ctdnep1	150.971	-0.300992	0.092402	-3.25742	0.00112432	0.0272729	Fam120c	871.602	-0.197872	0.0727216	-2.72095	0.00650942	0.211531
Cd63	1012.1	-0.205236	0.103607	-1.9809	0.0476024	0.231847	Ctgf	21.8672	0.610052	0.233443	2.61327	0.00896793	0.10867	Fam124a	280.077	-0.401888	0.120006	-3.3489	0.00081133	0.0687966
Cd74	464.537	0.831829	0.183626	4.53002	5.8979e-06	0.000566816	Ctif	74.429	0.361059	0.130579	2.76506	0.00569124	0.0810699	Fam133b	227.509	0.169698	0.0694487	2.4435	0.0145457	0.299308
Cd81	4682.79	0.156818	0.0574063	2.73172	0.00630045	0.0685865	Ctla2b	15.917	-0.509262	0.187567	-2.71509	0.00662571	0.089705	Fam13c	543.657	-0.226126	0.0711478	-3.17825	0.00148166	0.09729
Cd82	839.308	0.165211	0.0773906	2.13476	0.0327803	0.186616	Ctnna2	18.0651	0.412797	0.192644	2.14279	0.0321299	0.230681	Fam150b	12.2122	-0.54034	0.148528	-3.63797	0.000274793	0.0359685
Cd99l2	343.796	0.194836	0.0854531	2.28004	0.0226054	0.15018	Ctnna3	4.06659	0.487544	0.241621	2.0178	0.0436117	0.276628	Fam160a2	1085.91	-0.176278	0.0837829	-2.10398	0.0353802	0.441409
Cdan1	229.21	-0.252551	0.104113	-2.42573	0.0152776	0.119236	Ctnnal1	61.9832	0.432664	0.124063	3.48746	0.000487637	0.0155453	Fam171a1	1034.09	-0.202547	0.0960794	-2.10812	0.0350206	0.440463
Cdc14a	116.356	-0.260767	0.106281	-2.45356	0.014145	0.113803	Ctns	144.247	-0.261215	0.105971	-2.46497	0.0137023	0.139524	Fam171a2	1564.76	-0.268873	0.0699201	-3.84544	0.000120337	0.019057
Cdc25a	36.2839	-0.285235	0.14201	-2.00856	0.044584	0.223479	Ctsa	1720.69	-0.26684	0.0793741	-3.3618	0.00077435	0.020761	Fam181b	182.406	-0.271456	0.120529	-2.25221	0.0243091	0.376596
Cdc26	72.0279	0.211686	0.10462	2.02338	0.0430335	0.219253	Ctsb	4000.99	-0.271409	0.0607789	-4.46552	7.98741e-06	0.000822704	Fam189a2	150.938	0.193765	0.0891236	2.17411	0.0296967	0.412468
Cdc42bpa	2591.37	0.407053	0.120971	3.36488	0.000765766	0.0177041	Ctsd	10938.5	-0.420221	0.0962774	-4.36469	1.27304e-05	0.00121758	Fam198a	65.054	-0.358633	0.130802	-2.74181	0.00611026	0.20687
Cdc42ep4	734.866	-0.256023	0.112642	-2.27289	0.0230329	0.152069	Ctse	3.47759	0.675923	0.231987	2.91363	0.00357257	0.0589849	Fam208a	475.999	-0.18967	0.0887517	-2.13709	0.0325908	0.431508
Cdca7	23.3471	-0.482839	0.158946	-3.03775	0.00238349	0.0369621	Ctsf	329.338	-0.191665	0.0755161	-2.53807	0.0111466	0.124585	Fam213a	966.006	0.289164	0.0659527	4.38441	1.163e-05	0.00407051
Cdh19	474.12	0.510153	0.127903	3.9886	6.64651e-05	0.00314094	Ctsg	3.43131	0.377908	0.170063	2.22216	0.0262725	0.203229	Fam214a	444.021	0.360329	0.143451	2.51187	0.0120094	0.273239
Cdh26	3.93371	-0.490011	0.191131	-2.56375	0.0103549	0.0945708	Ctsl	1216.73	-0.309264	0.0731398	-4.2284	2.35356e-05	0.00195101	Fam222a	86.6011	-0.269965	0.117533	-2.29692	0.0216231	0.359523
Cdk17	339.062	-0.293535	0.0853218	-3.44033	0.000581003	0.0145044	Cttnbp2	27.9946	0.418337	0.212736	1.96646	0.0492456	0.295696	Fam43b	242.523	-0.271784	0.121139	-2.24357	0.0248601	0.380374
Cdk18	443.647	0.271595	0.0930344	2.9193	0.00350821	0.046966	Cuedc1	30.4866	0.559586	0.219063	2.55445	0.0106355	0.120751	Fam63a	205.506	0.317173	0.0921535	3.44179	0.000577888	0.0565735
Cdk2ap2	135.136	0.326862	0.114356	2.85828	0.00425948	0.0528981	Cux2	45.846	0.374461	0.176881	2.11702	0.0342579	0.239913	Fam65b	519.462	-0.167276	0.0847055	-1.9748	0.0482913	0.49653
Cdk5	484.375	0.276186	0.0830093	3.32717	0.000877338	0.0194576	Cx3cr1	7545.36	-0.243828	0.108265	-2.25213	0.0243141	0.193674	Fam83d	12.7866	0.417864	0.145289	2.87608	0.00402648	0.172437
Cdk8	120.656	-0.355135	0.115293	-3.08027	0.00206812	0.0337866	Cxcl9	12.054	0.45728	0.187653	2.43683	0.0148166	0.145557	Fam83h	42.6877	0.355671	0.13715	2.59329	0.00950613	0.244663
Cdkal1	89.0452	-0.281085	0.103045	-2.72779	0.00637597	0.0688343	Cxcr2	19.6743	1.49198	0.241735	6.17198	6.74416e-10	6.94648e-07	Farp2	82.3567	-0.205954	0.103019	-1.99919	0.0455874	0.485104
Cdkn1a	506.115	0.674183	0.192601	3.5004	0.000464556	0.0126339	Cxcr4	35.1823	0.64433	0.229518	2.80732	0.00499552	0.0739117	Fas	18.67	0.389511	0.149048	2.61333	0.00896648	0.239763
Cdpf1	31.6712	0.309994	0.142848	2.17009	0.0299997	0.175743	Cxx1b	18.6156	0.404039	0.177898	2.27119	0.0231356	0.187635	Fat3	1474.58	-0.206871	0.0989718	-2.0902	0.0365997	0.448249
Cdr2l	501.371	0.424696	0.126699	3.35201	0.000802264	0.0181764	Cxxc5	262.965	-0.435345	0.0981615	-4.43498	9.20794e-06	0.000927025	Fbln1	282.045	0.353976	0.147774	2.39539	0.0166025	0.319643
Cds2	2749.16	0.139162	0.0664624	2.09385	0.0362737	0.198049	Cyb561a3	261.86	-0.289626	0.123252	-2.34986	0.0187805	0.166012	Fbxl19	949.167	-0.176156	0.0497552	-3.54045	0.000399442	0.0448069
Ceacam2	16.4748	0.692391	0.17426	3.97333	7.08747e-05	0.0032669	Cybb	122.908	0.840213	0.229918	3.6544	0.000257782	0.00972308	Fbxo2	952.384	0.251213	0.0948414	2.64877	0.00807845	0.23063
Cebpb	301.453	0.440071	0.16728	2.63075	0.00851979	0.0833625	Cyfip1	1542.12	-0.413337	0.130606	-3.16476	0.00155209	0.0343835	Fbxo41	2008.19	-0.187065	0.0759747	-2.4622	0.0138089	0.291564
Cebpd	128.833	0.644707	0.120063	5.36974	7.88502e-08	2.59397e-05	Cyfip2	87.6417	0.499566	0.226828	2.20241	0.0276367	0.209426	Fbxo42	456.08	-0.167261	0.0707554	-2.36394	0.0180819	0.333803
Cecr2	172.769	-0.415707	0.105623	-3.93575	8.29356e-05	0.00367315	Cyp1b1	3.17268	0.782633	0.241375	3.2424	0.00118529	0.0282862	Fbxo46	117.2	-0.225632	0.0993393	-2.27133	0.023127	0.371343
Celf2	745.139	-0.199991	0.0849083	-2.35538	0.0185039	0.13403	Cyp2j12	6.48047	0.494947	0.234639	2.1094	0.0349098	0.242323	Fcgr1	63.0716	0.275473	0.136641	2.01603	0.0437969	0.475544
Celsr1	335.514	-0.716676	0.12568	-5.70239	1.18139e-08	6.20398e-06	Cyp4f13	95.5463	0.362696	0.125928	2.88018	0.00397447	0.0632044	Fcgr2b	65.6496	0.468051	0.148701	3.1476	0.00164618	0.103466
Celsr2	807.513	-0.303113	0.0976072	-3.10543	0.0019	0.0322948	Cyp4f14	2.75812	0.767019	0.240726	3.18628	0.00144116	0.0324696	Fcgr3	182.517	0.383373	0.14301	2.68074	0.00734604	0.223046
Cemip	53.9769	0.406211	0.150926	2.69145	0.00711416	0.0739792	Cyp4f16	24.5131	0.402023	0.196856	2.04222	0.0411296	0.267083	Fcgr4	7.55149	0.358993	0.107153	3.35028	0.000807297	0.0687966
Cep120	388.042	0.168318	0.0645422	2.60787	0.00911084	0.0870536	Cyp4f18	18.1235	1.26767	0.238758	5.30942	1.09973e-07	3.34669e-05	Fcgrt	243.796	0.342617	0.12941	2.64754	0.00810797	0.230984
Cep131	118.508	0.321229	0.127556	2.51835	0.0117908	0.102039	Cyth1	191.356	0.50722	0.121895	4.16111	3.16702e-05	0.00228213	Fcna	6.91295	0.252908	0.116192	2.17664	0.0295075	0.410892
Cep170b	279.523	0.394683	0.133222	2.96259	0.00305061	0.0430895	Cyth4	1516.14	-0.334408	0.0803693	-4.16089	3.17009e-05	0.00228213	Fcnb	2.02263	0.251023	0.101001	2.48536	0.0129419	0.284423
Cep192	159.537	-0.25741	0.116715	-2.20547	0.0274212	0.166888	Cytip	39.7034	0.837647	0.199395	4.20094	2.65806e-05	0.00205195	Fcrls	293.785	-0.547167	0.13778	-3.97131	7.14776e-05	0.0140802
Cep290	86.327	0.251001	0.117056	2.14428	0.0320104	0.184053	D15Ertd621e	806.419	-0.310953	0.156521	-1.98665	0.0469607	0.287519	Fgd1	219.818	-0.225972	0.078382	-2.88296	0.00393953	0.171639
Cep83	72.9304	-0.240826	0.116574	-2.06586	0.0388414	0.205557	D16Ertd472e	50.7651	0.426753	0.177623	2.40258	0.0162798	0.153413	Fgd6	303.331	-0.204299	0.0906157	-2.25457	0.0241605	0.376596
Cep83os	73.5831	0.498316	0.119346	4.17538	2.97487e-05	0.00185096	D7Ertd443e	23.1858	0.528872	0.177071	2.98678	0.00281933	0.0506791	Fgl2	45.8846	0.269295	0.129554	2.07862	0.037652	0.454553
Cep85l	153.231	-0.406807	0.125491	-3.24173	0.00118805	0.0242454	Daam1	131.084	0.467819	0.147446	3.17281	0.00150972	0.0337198	Fgr	8.82714	0.329737	0.102464	3.21808	0.00129051	0.0903378
Cep97	541.206	-0.212259	0.100973	-2.10214	0.0355408	0.195581	Daam2	207.42	0.848788	0.184463	4.6014	4.19652e-06	0.000500147	Fjx1	669.787	-0.246976	0.116837	-2.11385	0.0345285	0.438366
Cers2	2011.81	0.294955	0.0928151	3.17788	0.00148356	0.0275432	Dact1	12.4212	-0.443608	0.222262	-1.99588	0.0459472	0.284172	Fkbp5	369.099	0.579835	0.146707	3.95234	7.73897e-05	0.0143687
Cers4	211.934	0.2355	0.0821038	2.86832	0.00412663	0.0518172	Dapp1	260.929	-0.217334	0.110375	-1.96905	0.0489478	0.295059	Fkbp7	18.9686	0.412048	0.146267	2.8171	0.00484597	0.189177
Cfb	5.62476	0.532953	0.173077	3.07928	0.00207498	0.033819	Dbi	47.0377	0.409423	0.174237	2.34981	0.0187832	0.166012	Flnc	60.5558	0.298593	0.136312	2.19052	0.0284868	0.40329
Ch25h	14.5027	1.13078	0.192423	5.87653	4.18959e-09	3.08019e-06	Dbndd2	196.984	0.756787	0.199962	3.78465	0.000153926	0.00656911	Flrt1	624.708	-0.233606	0.0992247	-2.35431	0.0185571	0.33723
Chd1	300.405	-0.257419	0.11707	-2.19885	0.0278885	0.168463	Dcaf11	140.229	0.207024	0.0882263	2.34651	0.0189502	0.166608	Fn1	1531.21	0.308011	0.146746	2.09895	0.0358216	0.444073
Chd4	2459.52	-0.222457	0.094235	-2.36066	0.0182424	0.132659	Dcdc2a	10.3859	0.640787	0.237439	2.69874	0.00696033	0.0920028	Folh1	66.7021	0.321535	0.125595	2.56008	0.0104647	0.258465
Chd5	49.734	-0.393373	0.185459	-2.12108	0.0339152	0.189904	Dck	31.9811	0.475634	0.168548	2.82194	0.00477337	0.0712547	Foxc1	139.91	0.295881	0.149057	1.98502	0.0471423	0.492093
Chd9	762.421	-0.262074	0.133486	-1.9633	0.049611	0.237071	Dclre1b	39.4432	0.342465	0.132526	2.58413	0.00976249	0.114969	Frem2	53.8698	-0.29087	0.138127	-2.10582	0.0352204	0.440874
Chil1	174.953	-0.410197	0.129095	-3.17748	0.00148561	0.0275465	Dctpp1	12.5623	0.442849	0.199643	2.2182	0.0265414	0.204717	Frmd4a	559.017	-0.154356	0.0584181	-2.64227	0.00823518	0.233373
Chil3	3.58908	0.439614	0.159947	2.7485	0.00598686	0.0664885	Ddah2	55.7048	-0.356591	0.148219	-2.40584	0.0161355	0.152474	Fsd1	394.825	-0.154392	0.0664189	-2.32452	0.0200975	0.348054
Chml	48.1669	-0.301771	0.128914	-2.34086	0.0192393	0.137062	Ddc	38.9995	0.637195	0.221302	2.8793	0.00398556	0.0633057	Fstl1	360.265	0.287602	0.136514	2.10677	0.0351379	0.440533
Chmp1a	353.889	0.175947	0.0599316	2.93581	0.00332683	0.0456322	Ddit4	177.572	1.52832	0.170138	8.98279	2.63979e-19	3.53468e-15	Ftl1	2190.14	0.195694	0.0791983	2.47094	0.013476	0.287934
Chordc1	239.437	-0.406893	0.100038	-4.0674	4.75406e-05	0.00259035	Ddr1	167.87	0.55043	0.205153	2.68303	0.00729587	0.0954954	Fuca1	292.803	0.190817	0.0692217	2.75661	0.00584048	0.205411
Chp1	402.087	0.217335	0.0623566	3.48535	0.000491495	0.0130215	Ddr2	12.3657	-0.470575	0.21816	-2.15702	0.0310038	0.226225	Fuca2	311.945	0.150152	0.0656983	2.28548	0.0222845	0.365072
Chpf2	225.222	0.310736	0.0914743	3.39698	0.000681348	0.0163061	Ddx23	238.224	-0.206609	0.0703794	-2.93565	0.00332853	0.0559913	Fxyd2	17.2762	0.388732	0.145572	2.67039	0.00757643	0.226325
Chrac1	54.3017	0.242012	0.110616	2.18786	0.0286798	0.171396	Ddx31	54.1121	-0.361053	0.121232	-2.97821	0.00289936	0.0514887	Fxyd6	998.075	-0.302008	0.128955	-2.34197	0.0191822	0.340581
Chrna7	18.7132	-0.50465	0.18101	-2.78796	0.00530403	0.0615067	Ddx58	108.29	0.324886	0.116419	2.79065	0.00526018	0.0764753	Fzd4	99.5975	0.272365	0.12854	2.1189	0.0340986	0.438309
Chrnb2	20.7479	-0.508459	0.1599	-3.17985	0.00147351	0.0274538	Dedd	82.0292	-0.265392	0.096912	-2.73848	0.00617231	0.0861286	G6pdx	276.355	0.406516	0.090305	4.50159	6.74464e-06	0.00272365
Chst10	336.936	-0.277971	0.121811	-2.28199	0.0224901	0.149635	Dennd3	40.985	0.481893	0.19046	2.53016	0.0114012	0.125855	Gabra2	308.267	-0.356199	0.107475	-3.31426	0.000918846	0.0742106
Chst12	121.015	0.353529	0.102744	3.44086	0.000579871	0.0145044	Dennd6a	138.498	-0.216564	0.10247	-2.11344	0.0345634	0.240918	Gabra5	417.19	0.306913	0.085625	3.58438	0.000337878	0.0413466
Chst3	100.123	-0.431803	0.150789	-2.86363	0.00418817	0.052411	Depdc1b	3.16174	0.448214	0.22113	2.02693	0.0426697	0.273103	Galnt15	30.0792	0.303221	0.145027	2.09079	0.0365471	0.448249
Chsy1	228.731	-0.242441	0.0888377	-2.72904	0.00635197	0.0687772	Dgat1	77.0861	0.497876	0.208557	2.38724	0.0169756	0.157303	Galnt6	165.351	0.402822	0.143694	2.80334	0.00505767	0.19266
Chuk	262.114	-0.24627	0.0959213	-2.56742	0.0102458	0.094277	Dgat2	44.1133	0.433417	0.175092	2.47537	0.0133099	0.137203	Galntl6	162.457	0.296645	0.124516	2.38238	0.017201	0.323587
Churc1	72.2894	0.307229	0.137747	2.23039	0.0257217	0.161557	Dgkg	8.76416	0.476159	0.240562	1.97937	0.0477748	0.290132	Gareml	180.33	-0.211233	0.102902	-2.05276	0.0400955	0.466174
Ciita	7.9057	0.617493	0.160573	3.84556	0.000120275	0.00487197	Dgki	9.15617	0.627536	0.228822	2.74246	0.00609801	0.0855053	Garnl3	937.973	0.23504	0.0960895	2.44606	0.0144428	0.298712
Cipc	753.328	-0.116017	0.0584706	-1.9842	0.0472334	0.230836	Dhcr24	53.143	0.512223	0.167207	3.0634	0.00218836	0.0425903	Gatsl3	30.8231	0.326322	0.147147	2.21767	0.0265774	0.392523
Cirbp	313.031	0.415279	0.128998	3.21927	0.00128518	0.0255024	Dhfr	6.57937	0.475175	0.23123	2.05499	0.03988	0.261633	Gbe1	87.7325	0.284447	0.10117	2.81157	0.00493001	0.190058
Cisd2	212.486	0.164038	0.0671465	2.44299	0.0145661	0.115523	Dhrs3	232.154	-0.371035	0.0948603	-3.91138	9.17692e-05	0.00461951	Gbp10	9.07028	0.320562	0.109578	2.92541	0.00344001	0.158967
Ckb	8404.44	-0.222151	0.107649	-2.06367	0.0390495	0.206318	Dhrs9	3.86695	1.0584	0.235473	4.49477	6.96468e-06	0.000746056	Gbp11	7.51369	0.325072	0.139754	2.32603	0.0200171	0.348054
Cldn11	7399.16	0.315622	0.098929	3.19039	0.0014208	0.0269377	Dhx29	60.4278	-0.251257	0.118881	-2.11352	0.0345564	0.240918	Gbp2	85.4407	0.582021	0.145371	4.00369	6.23622e-05	0.0129146
Cldn14	42.8543	0.795932	0.169707	4.69003	2.73159e-06	0.000340384	Dhx32	55.518	-0.38225	0.114535	-3.3374	0.000845658	0.0222027	Gbp3	84.8605	0.522297	0.148784	3.51044	0.000447358	0.0484978
Cldn19	2.71906	0.343959	0.163511	2.10358	0.0354149	0.195166	Dhx36	87.0498	0.317532	0.111034	2.85978	0.00423939	0.0661602	Gbp4	68.7256	0.6658	0.149035	4.46742	7.91694e-06	0.00301436
Clec10a	29.1568	0.443229	0.17892	2.47724	0.0132402	0.109655	Dhx58	55.6845	0.617351	0.152138	4.05783	4.95303e-05	0.00305627	Gbp5	51.5474	0.449085	0.148911	3.01579	0.00256312	0.132275
Clec12a	9.44224	0.526839	0.1919	2.74539	0.00604394	0.0668159	Diap1	144.745	0.439219	0.126234	3.47941	0.000502523	0.0156848	Gbp6	58.2713	0.63602	0.145497	4.37135	1.23478e-05	0.00407051
Clec4n	13.6981	0.487058	0.191856	2.53866	0.0111278	0.0985999	Dip2a	206.448	0.355818	0.164176	2.16729	0.0302128	0.222647	Gbp7	117.756	0.490776	0.145853	3.36486	0.000765838	0.0665085
Clec7a	17.9045	0.438582	0.19166	2.28833	0.022118	0.148314	Dixdc1	92.9104	0.523137	0.206483	2.53356	0.0112911	0.125363	Gbp8	11.1476	0.322377	0.10928	2.95002	0.00317754	0.150078
Clgn	26.2709	0.336634	0.143243	2.35009	0.018769	0.135151	Dmpk	27.4662	0.870113	0.204536	4.25409	2.09903e-05	0.00177886	Gbp9	65.5973	0.411586	0.138752	2.96634	0.00301363	0.146795
Clk2	59.3577	-0.292443	0.116196	-2.5168	0.0118425	0.102215	Dmwd	54.4499	0.612954	0.19922	3.07678	0.00209252	0.0418107	Gclc	538.138	0.204969	0.0676105	3.03161	0.00243251	0.129678
Cln6	97.8015	0.403665	0.116624	3.46124	0.000537698	0.0137025	Dna2	10.0418	0.783304	0.23842	3.28539	0.0010184	0.0253935	Gclm	391.759	0.346691	0.0984004	3.52326	0.000426265	0.0465234
Clstn2	9.09877	-0.580645	0.188589	-3.07889	0.00207775	0.033819	Dnaja1	743.011	-0.602733	0.166645	-3.61686	0.000298195	0.010676	Gemin8	61.8437	-0.269122	0.112989	-2.38185	0.0172261	0.323587
Cluh	672.182	-0.242917	0.0681681	-3.5635	0.000365943	0.0106975	Dnaja4	59.6383	-0.353692	0.154544	-2.28862	0.0221014	0.18178	Gga1	770.596	-0.0946865	0.0477177	-1.98431	0.0472217	0.492093
Cmip	700.224	0.188762	0.0753716	2.50441	0.0122654	0.104673	Dnajb1	819.671	-0.60227	0.179149	-3.36184	0.000774263	0.020761	Ggact	111.187	0.239994	0.0958505	2.50384	0.0122855	0.276005
Cmklr1	276.301	0.340905	0.17061	1.99816	0.0456994	0.226555	Dnajb4	343.933	-0.415006	0.188279	-2.20421	0.0275097	0.208699	Gh	4.45584	-0.177353	0.0838872	-2.11418	0.0344997	0.438366
Cnbd2	19.3264	-0.451447	0.177486	-2.54356	0.0109729	0.0980232	Dnajb5	66.9425	-0.340316	0.13129	-2.5921	0.0095393	0.113419	Gimap3	10.7572	0.323839	0.110155	2.93984	0.00328384	0.154197
Cnbp	1205.99	0.169877	0.0669274	2.53822	0.0111417	0.0985999	Dnajc12	10.1862	-0.545994	0.203417	-2.68411	0.00727238	0.0954678	Gimap4	11.7823	0.347378	0.113266	3.06691	0.00216286	0.11937
Cnksr2	26.9833	-0.631523	0.190085	-3.32232	0.000892715	0.0196799	Dnajc6	51.41	0.662534	0.204314	3.24273	0.00118391	0.0282862	Gjb6	766.59	0.539519	0.10807	4.99231	5.96615e-07	0.000374336
Cnksr3	115.625	-0.239205	0.114753	-2.08452	0.0371128	0.200477	Dnase1l1	13.4928	0.513886	0.199005	2.58228	0.00981506	0.115183	Gkn3	16.3872	-0.468767	0.148733	-3.15173	0.00162305	0.10302
Cnnm1	6.61025	-0.388187	0.185406	-2.09371	0.0362856	0.198049	Dnase2a	164.765	-0.3116	0.105551	-2.95213	0.00315591	0.0539689	Gli3	147.13	-0.254315	0.110729	-2.29673	0.0216341	0.359523
Cnpy2	143.534	0.271617	0.0980166	2.77113	0.00558622	0.0633306	Dnm2	851.773	-0.180501	0.0501515	-3.59912	0.000319302	0.0111964	Glt8d2	182.695	-0.285308	0.120871	-2.36042	0.018254	0.334685
Cnr1	83.0436	-0.340014	0.129923	-2.61704	0.00886967	0.0855217	Dnm3	47.7065	0.550241	0.192744	2.85478	0.00430665	0.0666233	Gltscr1	356.15	-0.203434	0.0698644	-2.91184	0.00359308	0.161669
Cnr2	17.1802	0.614608	0.192436	3.19383	0.00140398	0.0267758	Doc2b	2.85912	0.782768	0.224003	3.49445	0.000475035	0.0152986	Glud1	2392.05	-0.246464	0.108255	-2.27669	0.0228047	0.368364
Cnrip1	63.8848	0.209025	0.101861	2.05207	0.0401631	0.209928	Doc2g	6.82266	0.524632	0.238521	2.19952	0.0278411	0.21026	Gm10658	3.75937	0.343846	0.129699	2.65112	0.0080226	0.230585
Cntn2	7757.79	0.230094	0.0931398	2.47042	0.0134955	0.110836	Dock3	34.3331	0.536555	0.203742	2.6335	0.00845097	0.104776	Gm11627	7.51382	-0.361019	0.142877	-2.52678	0.0115112	0.26754
Cntnap2	56.8203	-0.668993	0.147088	-4.54826	5.40906e-06	0.000537397	Dock5	74.0705	0.504123	0.206032	2.44681	0.0144126	0.14342	Gm12250	14.0374	0.551473	0.140121	3.9357	8.29547e-05	0.0148383
Coasy	160.086	0.206408	0.100987	2.04391	0.040962	0.212979	Dok1	93.923	-0.302736	0.104308	-2.90233	0.00370393	0.0604417	Gm13375	122.042	0.210501	0.0944497	2.22871	0.0258331	0.389255
Cog2	181.896	-0.168585	0.0771409	-2.18542	0.0288584	0.171864	Dok3	110.897	0.415949	0.144207	2.88439	0.00392177	0.0626642	Gm13446	37.8066	0.429612	0.137498	3.1245	0.00178106	0.107349
Col11a1	18.8676	-0.413629	0.187711	-2.20354	0.0275567	0.167435	Dolk	30.616	-0.392034	0.15013	-2.6113	0.00901994	0.109004	Gm15417	26.1034	0.422792	0.134214	3.15013	0.00163198	0.10302
Col11a2	861.409	-0.623908	0.154907	-4.02762	5.63446e-05	0.00284705	Dopey2	208.88	0.224062	0.101383	2.21005	0.0271015	0.206852	Gm15816	7.3353	0.312995	0.146877	2.131	0.0330894	0.43349
Col12a1	64.7479	0.401132	0.174232	2.30229	0.0213188	0.145584	Dpep2	2.58177	0.506683	0.239226	2.11801	0.0341745	0.239705	Gm15997	5.43699	-0.313385	0.139072	-2.2534	0.0242337	0.376596
Col13a1	11.1162	0.531625	0.189323	2.80803	0.00498451	0.0590198	Dph1	28.5065	0.369041	0.144927	2.54639	0.0108843	0.122574	Gm16062	5.49742	0.321424	0.144581	2.22315	0.0262056	0.390031
Col16a1	288.108	-0.484206	0.118775	-4.07667	4.56858e-05	0.00254456	Dpp7	75.3741	-0.27158	0.127392	-2.13185	0.0330192	0.234302	Gm16070	4.69253	0.247013	0.119364	2.0694	0.0385082	0.459609
Col4a6	22.9037	0.540831	0.168892	3.20223	0.0013637	0.0264188	Dpysl5	6.65928	0.615955	0.241148	2.55426	0.0106413	0.120751	Gm16294	3.06398	0.225735	0.0976373	2.31197	0.0207791	0.353461
Col9a3	295.081	-0.264804	0.108089	-2.44987	0.0142908	0.114389	Dram1	3.81315	0.473372	0.229547	2.0622	0.0391888	0.259002	Gm16702	40.5756	0.257622	0.114696	2.24612	0.0246963	0.379202
Colgalt1	403.217	0.214518	0.0919051	2.33413	0.0195891	0.138435	Dscaml1	37.3408	0.566563	0.168445	3.36348	0.000769662	0.020761	Gm16938	16.0469	0.399022	0.148182	2.69279	0.00708579	0.218846
Colgalt2	185.001	-0.377268	0.0919841	-4.10145	4.10578e-05	0.00235825	Dtl	2.85823	0.611704	0.227653	2.687	0.00720977	0.0949251	Gm1966	26.7251	0.27923	0.104669	2.66774	0.00763639	0.226562
Colq	12.6731	0.492667	0.188734	2.61038	0.00904424	0.0866362	Dtna	29.1687	0.494834	0.196192	2.52219	0.0116628	0.127899	Gm2061	28.1281	-0.367639	0.140683	-2.61325	0.00896869	0.239763
Commd3	163.439	0.206989	0.0918293	2.25406	0.0241924	0.15602	Dtx4	672.14	-0.497176	0.128309	-3.87484	0.000106694	0.00501275	Gm20743	26.1733	0.30082	0.133872	2.24707	0.0246357	0.378992
Cops7b	72.9689	-0.243812	0.100607	-2.42341	0.0153755	0.11943	Dusp10	23.3918	0.407972	0.171091	2.38453	0.0171008	0.157482	Gm20754	14.9515	0.302561	0.148964	2.03109	0.0422454	0.472765
Coro1b	783.371	0.13457	0.0667329	2.01655	0.0437427	0.22118	Dusp15	17.1981	0.520953	0.212616	2.4502	0.0142776	0.142653	Gm2115	79.8238	0.372171	0.137699	2.70279	0.00687594	0.21467
Coro1c	646.225	0.220733	0.0897377	2.45975	0.0139033	0.112388	Dusp23	6.15033	0.495176	0.229386	2.1587	0.0308735	0.2259	Gm21188	2.17229	0.199388	0.0893281	2.23209	0.0256089	0.387686
Coro2b	652.487	-0.172749	0.0719998	-2.3993	0.0164263	0.124643	Dusp26	49.2029	0.517216	0.208871	2.47624	0.0132773	0.137178	Gm266	30.8975	-0.442346	0.148024	-2.98833	0.00280509	0.140752
Coro7	408.392	0.157849	0.0605287	2.60784	0.0091115	0.0870536	Dusp3	278.13	-0.308545	0.0901362	-3.4231	0.000619119	0.018061	Gm32014	7.59285	0.280331	0.14095	1.98887	0.0467157	0.490637
Cox16	26.0762	0.360634	0.157553	2.28896	0.0220817	0.148314	Dusp8	231.604	-0.50671	0.186859	-2.71172	0.00669352	0.0901672	Gm3704	9.97776	0.294811	0.149098	1.9773	0.048008	0.495139
Cox17	94.8819	0.318241	0.0977336	3.25621	0.00112912	0.0234831	Dync2h1	27.8166	0.439823	0.186349	2.36021	0.0182647	0.163697	Gm38403	2.08826	0.265951	0.115602	2.30058	0.0214155	0.35736
Cox6b2	12.5705	0.400848	0.183151	2.18862	0.0286243	0.171234	Dynll1	82.2376	-0.431521	0.14949	-2.88662	0.003894	0.0625188	Gm4951	11.2488	0.596742	0.12862	4.63957	3.49132e-06	0.00169291
Cox7a2l	260.506	0.191665	0.0839008	2.28442	0.022347	0.149223	Dynll2	211.391	-0.26946	0.0989127	-2.72422	0.00644534	0.0886069	Gm5089	31.9646	0.253924	0.124336	2.04223	0.0411287	0.469481
Cp	345.295	0.411814	0.109119	3.77398	0.000160661	0.006136	Dyrk1b	37.5765	0.559019	0.157396	3.55168	0.000382783	0.0130752	Gm5431	3.99091	0.312255	0.129357	2.4139	0.015783	0.311285
Cpe	7288.99	0.241484	0.118015	2.04622	0.0407351	0.212117	Dyrk2	184.087	-0.309751	0.155257	-1.99508	0.0460341	0.284447	Gm5820	10.68	-0.418339	0.148776	-2.81187	0.0049255	0.190058
Cpeb4	1227.02	-0.331369	0.135924	-2.4379	0.0147728	0.116785	Dzip3	37.3894	-0.343199	0.164248	-2.08951	0.0366618	0.249062	Gm6537	8.50007	0.396256	0.145942	2.71517	0.00662425	0.213151
Cpm	696.853	0.553952	0.140075	3.95468	7.66382e-05	0.00345671	E2f2	15.1328	0.676402	0.24142	2.80176	0.00508247	0.0747028	Gm6548	53.4171	0.320773	0.118051	2.71724	0.00658294	0.212904
Cpne2	175.132	-0.39771	0.132889	-2.99281	0.00276423	0.0403627	E2f5	17.5043	-0.385642	0.174018	-2.2161	0.0266847	0.204996	Gm694	20.8446	0.329012	0.148577	2.21442	0.0268	0.394622
Cpne6	10.8741	-0.587952	0.191401	-3.07184	0.00212746	0.0341836	E330009J07Rik	10.9992	0.648415	0.224049	2.89408	0.00380267	0.0614208	Gm996	1820.29	-0.176286	0.0886023	-1.98963	0.0466319	0.490637
Cpt2	145.023	0.31388	0.120709	2.60029	0.00931437	0.0885849	Ear2	4.90549	0.556943	0.226566	2.45819	0.0139639	0.140836	Gmfg	14.8201	0.291424	0.140994	2.06693	0.0387409	0.459859
Cpxm1	95.8931	0.575402	0.171195	3.36109	0.000776344	0.0178365	Ebf4	2.36744	-0.575329	0.238403	-2.41326	0.0158104	0.150945	Gp9	3.02659	-0.260201	0.118887	-2.18865	0.0286223	0.403961
Cr1l	243.982	0.264404	0.0954542	2.76996	0.0056063	0.0634604	Echs1	74.9265	0.270005	0.116604	2.31556	0.0205823	0.174649	Gpam	521.576	-0.291394	0.104067	-2.80006	0.00510932	0.193162
Crb2	78.9194	-0.279483	0.110983	-2.51825	0.011794	0.102039	Ecm1	31.5413	0.627901	0.210892	2.97735	0.0029075	0.0514965	Gpcpd1	735.454	0.290719	0.10591	2.74496	0.00605185	0.20687
Crbn	303.929	0.193137	0.0695561	2.77671	0.0054912	0.062644	Ecscr	141.397	-0.465709	0.15066	-3.09113	0.00199399	0.0405768	Gpld1	589.151	0.201856	0.097475	2.07085	0.0383726	0.459475
Crcp	66.9314	0.249551	0.108142	2.30762	0.0210203	0.144417	Edem1	1045.31	-0.265999	0.112007	-2.37485	0.0175559	0.160335	Gpr141	2.26377	0.1578	0.0775965	2.0336	0.0419919	0.472765
Crebl2	150.049	0.243447	0.0879334	2.76853	0.00563092	0.063641	Edil3	184.962	0.507024	0.219958	2.30509	0.0211614	0.177205	Gpr146	228.823	0.230556	0.0991724	2.3248	0.0200827	0.348054
Creg1	393.807	0.252788	0.100787	2.50815	0.0121365	0.104016	Eef1a1	5789.83	-0.212752	0.0752039	-2.82901	0.00466929	0.0704869	Gpr151	6.88488	0.263009	0.131325	2.00273	0.045206	0.482945
Creld1	238.573	0.199046	0.0722356	2.75552	0.00585998	0.0653994	Eef1b2	275.703	-0.223863	0.0903695	-2.47719	0.013242	0.136919	Gpr17	372.113	-0.464195	0.120983	-3.83687	0.000124613	0.019392
Creld2	135.174	0.240505	0.103944	2.3138	0.0206788	0.142886	Eef1d	126.093	-0.357058	0.117852	-3.02972	0.00244781	0.0459049	Gpr19	124.639	-0.308394	0.105138	-2.93323	0.00335452	0.157059
Crip1	58.578	0.427408	0.157007	2.72222	0.00648451	0.0695973	Eef1e1	13.107	-0.472085	0.224009	-2.10744	0.0350794	0.243123	Gpr26	652.884	-0.275124	0.130695	-2.10508	0.0352843	0.440874
Crispld2	32.2123	0.424938	0.161206	2.63599	0.00838911	0.082583	Eef2	3225.86	-0.194526	0.060454	-3.21776	0.00129197	0.0299818	Gpr27	276.019	-0.236581	0.100924	-2.34415	0.0190706	0.340581
Crocc	108.859	-0.426283	0.123101	-3.46287	0.000534437	0.013643	Eepd1	40.9041	-0.357254	0.139739	-2.55659	0.0105704	0.120561	Gpr34	114.479	-0.297261	0.120017	-2.47683	0.0132556	0.286624
Crtac1	88.0379	0.385036	0.122131	3.15264	0.00161802	0.0289433	Efhd1	55.2634	0.429167	0.215691	1.98973	0.0466207	0.286561	Gpr62	76.3469	0.273916	0.137921	1.98604	0.0470291	0.492093
Crtc1	245.032	-0.254317	0.0826521	-3.07696	0.00209123	0.0338884	Efhd2	1289.67	-0.204493	0.0942392	-2.16993	0.0300118	0.221776	Gpr65	5.5269	0.414229	0.119325	3.47144	0.00051768	0.052621
Crtc3	287.087	-0.354334	0.073517	-4.81975	1.43735e-06	0.000217884	Efnb1	93.0451	-0.200771	0.0939296	-2.13746	0.0325608	0.232428	Gpr83	129.023	-0.262041	0.117716	-2.22605	0.0260108	0.390031
Cryab	1963.67	-0.335534	0.137148	-2.4465	0.0144251	0.114838	Efnb3	249.289	0.705297	0.209781	3.36206	0.000773647	0.020761	Gpsm3	34.1245	0.358094	0.147217	2.43243	0.014998	0.304191
Crybb1	177.581	0.445921	0.177725	2.50905	0.0121057	0.10393	Egln1	143.722	-0.2379	0.0797034	-2.98481	0.00283751	0.0508028	Gpx3	107.534	0.282152	0.132456	2.13015	0.0331589	0.43387
Crym	7.45534	-0.521874	0.17839	-2.92546	0.00343946	0.0463131	Egr3	77.8538	-0.480209	0.203865	-2.35553	0.0184962	0.165109	Gramd3	146.821	-0.334195	0.117592	-2.84198	0.00448342	0.181897
Csdc2	436.163	-0.264029	0.112163	-2.35398	0.0185737	0.134337	Ehd4	398.766	-0.333798	0.0836087	-3.99238	6.54134e-05	0.00375916	Gramd4	659.373	-0.239894	0.0720161	-3.33112	0.000864977	0.070997
Csf1	856.189	0.277922	0.0848325	3.27613	0.00105242	0.0223301	Eif1ax	30.1291	0.307896	0.147535	2.08694	0.0368933	0.249622	Grap2	6.13562	0.303018	0.120915	2.50603	0.0122095	0.275382
Csf2rb2	83.1763	0.405849	0.179302	2.2635	0.0236052	0.153784	Eif2ak2	90.2704	0.474646	0.123337	3.84835	0.000118914	0.00549053	Grhpr	166.877	0.198885	0.0940499	2.11467	0.0344577	0.438366
Csmd1	24.8806	-0.463226	0.188124	-2.46235	0.0138029	0.112008	Eif2d	32.4646	0.372234	0.152956	2.4336	0.0149496	0.14622	Grin2c	828.827	-0.32085	0.118229	-2.71381	0.00665148	0.213601
Csmd2	87.7444	-0.927987	0.157043	-5.90911	3.43955e-09	2.66185e-06	Eif4b	460.323	-0.192241	0.0739537	-2.59947	0.00933672	0.11161	Grina	3583.82	0.131807	0.0664285	1.98419	0.0472351	0.492093
Csrnp2	83.593	-0.290142	0.134775	-2.1528	0.0313348	0.181682	Eif4ebp1	23.699	0.368187	0.183444	2.00708	0.0447409	0.279813	Grk6	761.594	0.147864	0.0612158	2.41546	0.0157154	0.310536
Cstf2	255.472	-0.229372	0.0828258	-2.76934	0.00561708	0.0635335	Eif5b	174.68	-0.237664	0.0867913	-2.73834	0.00617502	0.0861286	Grm2	807.042	-0.247389	0.0954285	-2.5924	0.00953086	0.244663
Ctbp1	1087.06	0.180185	0.0692543	2.60179	0.00927387	0.088318	Elane	6.74418	0.603949	0.197331	3.06059	0.002209	0.0428054	Grp	74.2042	-0.358879	0.144292	-2.48718	0.0128759	0.284423
Ctbp2	218.914	-0.165616	0.0693833	-2.38697	0.0169881	0.127315	Elavl3	137.226	0.512769	0.212718	2.41055	0.0159283	0.151585	Grrp1	26.4229	0.307743	0.143866	2.1391	0.0324274	0.431466
Ctdspl2	177.155	-0.250526	0.0902108	-2.77712	0.00548431	0.062644	Elk3	221.896	-0.343013	0.10857	-3.15937	0.00158111	0.0348782	Gsdmd	54.8986	0.304008	0.149139	2.03842	0.0415081	0.471174
Ctf1	6.05923	-0.384106	0.1926	-1.99432	0.0461175	0.227478	Emb	19.2725	0.924137	0.241655	3.82421	0.000131194	0.00585685	Gsn	676.21	0.343331	0.135759	2.52897	0.0114398	0.267033
Ctgf	124.733	0.773476	0.145597	5.31243	1.08173e-07	3.3137e-05	Emilin2	44.7903	1.11801	0.200807	5.56762	2.58247e-08	1.15716e-05	Gstk1	68.8528	0.379499	0.109568	3.46359	0.000533026	0.0538123
Ctnnbip1	267.944	-0.25281	0.104294	-2.42401	0.0153501	0.119359	Eml2	71.3114	0.446549	0.18332	2.4359	0.0148547	0.145811	Gstm1	2267.04	0.306332	0.0923948	3.31547	0.000914884	0.0742106
Ctnnd2	950.319	-0.326283	0.106699	-3.05797	0.00222845	0.0351955	Eml4	183.458	-0.3719	0.104593	-3.55569	0.000376988	0.0129102	Gstm2	24.9846	0.317719	0.142379	2.2315	0.0256478	0.387774
Ctsf	841.166	0.187363	0.0777068	2.41116	0.0159019	0.1221	Eml5	17.1252	0.52152	0.197022	2.64702	0.00812055	0.102194	Gstm6	26.4731	0.368962	0.138739	2.6594	0.00782792	0.227418
Ctso	540.916	0.260094	0.100397	2.59065	0.00957946	0.0902925	Emp1	5.242	0.734963	0.241736	3.04036	0.00236298	0.0449586	Gstt2	28.16	0.350163	0.148936	2.3511	0.0187182	0.33723
Ctsw	2.192	-0.36402	0.16934	-2.14965	0.0315833	0.182619	En2	3.95389	0.509627	0.237347	2.14718	0.0317789	0.229695	Gstt3	39.0685	0.318557	0.139668	2.28082	0.0225588	0.366961
Ctsz	1059.7	0.276717	0.133607	2.07112	0.0383477	0.203822	Endod1	266.647	0.492474	0.16689	2.9509	0.00316851	0.0539837	Gulp1	38.6241	0.291613	0.145775	2.00044	0.0454532	0.484304
Cul7	258.829	-0.241438	0.0986396	-2.44768	0.0143781	0.11465	Engase	181.325	-0.341125	0.104136	-3.27575	0.00105382	0.0260343	Gzmb	2.09592	0.254169	0.0879151	2.89107	0.00383928	0.168134
Cul9	476.097	-0.167285	0.0850258	-1.96746	0.0491298	0.236119	Enox1	6.99625	0.628394	0.231562	2.71372	0.00665323	0.089764	H1f0	546.984	0.298802	0.106884	2.79557	0.00518087	0.194168
Cxcl10	15.6518	0.416498	0.190917	2.18156	0.029142	0.173186	Enpp2	579.957	0.412853	0.207488	1.98977	0.0466165	0.286561	H2-Aa	126.917	0.289109	0.106746	2.70838	0.00676118	0.214439
Cxcl9	5.75479	0.293062	0.144562	2.02724	0.0426383	0.217995	Enpp5	57.2651	0.547528	0.176438	3.10323	0.00191423	0.039616	H2-Ab1	142.027	0.315375	0.111202	2.83606	0.00456739	0.18307
Cxxc4	31.8856	-0.344402	0.154319	-2.23175	0.0256316	0.161293	Enpp6	14.9564	0.57737	0.23753	2.43073	0.0150686	0.146847	H2-Bl	8.15916	0.259597	0.127318	2.03896	0.0414542	0.471174
Cyb5a	286.193	0.209537	0.100722	2.08036	0.0374921	0.201494	Entpd5	62.9235	0.415582	0.166633	2.494	0.0126314	0.133809	H2-D1	562.657	0.679488	0.148973	4.56115	5.08753e-06	0.00227115
Cyb5d2	117.346	0.225229	0.0953386	2.36241	0.0181565	0.132493	Epb4.1l2	2437.98	-0.364802	0.131426	-2.77572	0.00550795	0.0789631	H2-DMb1	27.4827	0.292572	0.142921	2.04709	0.0406494	0.467521
Cyb5r2	6.19624	0.38859	0.191516	2.02902	0.0424564	0.217651	Epb4.1l3	149.503	0.420508	0.162548	2.58697	0.00968234	0.114361	H2-Eb1	131.188	0.316656	0.113888	2.78041	0.00542898	0.198509
Cybb	63.5376	0.666721	0.191491	3.48173	0.00049819	0.013081	Epb4.1l4b	4.22783	0.685995	0.241364	2.84216	0.00448092	0.0685533	H2-K1	741.173	0.674823	0.149085	4.52643	5.99892e-06	0.00248463
Cyp1b1	48.2768	0.519028	0.189623	2.73716	0.00619727	0.0678328	Epdr1	17.7922	0.84815	0.212425	3.9927	6.53263e-05	0.00375916	H2-M3	35.7454	0.478047	0.138409	3.45387	0.000552606	0.0551003
Cyp27a1	245.18	0.406213	0.113956	3.56464	0.000364353	0.010685	Ephb3	31.4453	-0.404832	0.189884	-2.132	0.033007	0.234302	H2-Q4	150.107	0.687363	0.148287	4.63535	3.56337e-06	0.00169291
Cyp2d22	952.255	0.228616	0.106959	2.13742	0.0325636	0.186206	Erbb3	61.6029	0.497418	0.189335	2.62718	0.00860946	0.106021	H2-Q5	8.93898	0.36957	0.1265	2.9215	0.00348345	0.159055
Cyp2e1	5.97967	-0.379818	0.177885	-2.13519	0.0327456	0.186616	Erbb4	12.9374	0.464714	0.222987	2.08405	0.037156	0.250171	H2-T10	14.2177	0.341003	0.147765	2.30773	0.021014	0.355433
Cyp46a1	192.193	-0.358266	0.0959298	-3.73467	0.000187965	0.00667592	Erf	542.863	-0.288892	0.143614	-2.01158	0.0442642	0.278586	H2-T23	293.382	0.566335	0.143964	3.93386	8.35932e-05	0.0148383
Cyp4f14	245.172	0.2875	0.0931486	3.08646	0.00202555	0.0334649	Ermap	24.8266	-0.464275	0.199271	-2.32987	0.0198132	0.171176	H2-T24	37.996	0.552399	0.1297	4.25905	2.05297e-05	0.00562063
Cyp4f17	87.81	-0.317764	0.0974312	-3.26142	0.00110857	0.0231707	Ermp1	144.27	0.406626	0.183411	2.21702	0.0266219	0.204987	H3f3b	938.535	0.141952	0.0718186	1.97654	0.0480935	0.495139
Cyp4f18	2.14259	0.473268	0.157281	3.00907	0.00262047	0.0392653	Erp29	276.863	-0.266727	0.0869613	-3.0672	0.00216078	0.0422994	Hacd3	1425.63	-0.141342	0.0637374	-2.21756	0.0265845	0.392523
Cyr61	672.579	-0.320822	0.150871	-2.12646	0.0334646	0.188892	Espl1	52.8903	-0.296295	0.141096	-2.09996	0.0357322	0.24554	Hapln1	189.815	-0.291624	0.122176	-2.38692	0.0169901	0.32321
Cyth1	1100.41	0.206489	0.0928894	2.22295	0.026219	0.163288	Espn	7.32407	0.437461	0.220321	1.98556	0.0470823	0.288	Hcar1	27.7849	0.30441	0.129121	2.35756	0.0183953	0.336729
D11Wsu47e	48.8217	-0.254405	0.114948	-2.21322	0.0268827	0.165327	Ethe1	16.6006	0.412631	0.201514	2.04766	0.0405938	0.264888	Hcfc1	1420.4	-0.137903	0.0681433	-2.02372	0.0429985	0.47455
D130040H23Rik	54.3347	-0.571293	0.161987	-3.52678	0.00042064	0.0118036	Ets1	398.865	-0.291612	0.119505	-2.44018	0.0146801	0.144952	Hck	46.111	0.299431	0.147304	2.03274	0.0420791	0.472765
D17H6S56E-5	94.4807	0.344162	0.166925	2.06178	0.0392288	0.206527	Evi2a	317.564	-0.263078	0.115706	-2.27368	0.0229853	0.187096	Hcn3	238.862	-0.296981	0.126235	-2.35259	0.0186429	0.33723
D17Wsu92e	699.136	0.144217	0.0579475	2.48875	0.0128193	0.10721	Evi5	148.872	-0.241997	0.121976	-1.98397	0.0472594	0.28882	Hdac9	410.477	-0.271708	0.129717	-2.09463	0.036204	0.445801
D430041D05Rik	16.3898	-0.591117	0.188697	-3.13263	0.00173249	0.0303103	Evi5l	30.1234	0.316924	0.157038	2.01814	0.043577	0.27657	Hdc	10.0217	0.356111	0.13388	2.65992	0.00781582	0.227418
D630003M21Rik	232.414	-0.198835	0.0956133	-2.07957	0.0375646	0.201661	Exoc5	158.895	-0.258937	0.116839	-2.21619	0.0266783	0.204996	Hddc2	55.7993	0.35987	0.124425	2.89226	0.00382481	0.168134
D630045J12Rik	68.8709	-0.470409	0.159423	-2.9507	0.00317053	0.044231	Exoc6b	186.49	0.221532	0.102824	2.15449	0.031202	0.227309	Heatr1	312.73	-0.20834	0.0985427	-2.11421	0.0344975	0.438366
D7Ertd443e	180.821	0.301138	0.102188	2.94691	0.00320971	0.0446082	Exog	41.2982	-0.342208	0.174374	-1.9625	0.0497043	0.296884	Heph	72.5887	0.543578	0.135611	4.00836	6.11429e-05	0.0128265
D930020B18Rik	11.9747	0.407884	0.192409	2.11988	0.0340165	0.190327	Ezr	48.2366	0.691214	0.195852	3.52926	0.000416718	0.014055	Hes3	2.16895	0.201394	0.0967297	2.08203	0.03734	0.453499
Dagla	423.79	-0.397753	0.123191	-3.22875	0.00124331	0.0250252	F10	4.23338	0.740268	0.222543	3.3264	0.000879749	0.0226972	Hes5	110.137	-1.27763	0.12344	-10.3502	4.17712e-25	6.7473e-21
Dap	64.4322	0.273315	0.119422	2.28865	0.0220995	0.148314	F11r	750.415	-0.336433	0.0805673	-4.17581	2.96933e-05	0.00220846	Hfe	58.5651	0.2624	0.127248	2.06212	0.0391964	0.461828
Dapk1	117.064	-0.397389	0.123181	-3.22606	0.00125508	0.0251769	F3	12.3809	0.470073	0.238981	1.96699	0.0491841	0.295696	Hhat	9.36167	0.40943	0.14905	2.74693	0.0060156	0.20687
Dapk3	150.965	-0.195807	0.0924166	-2.11874	0.0341121	0.190571	F630028O10Rik	6.29076	0.978195	0.231126	4.23231	2.31304e-05	0.00193572	Hhip	97.2284	0.342804	0.145843	2.35051	0.0187478	0.33723
Dbn1	227.358	-0.357057	0.10477	-3.408	0.000654414	0.0159444	F830016B08Rik	9.26053	0.690273	0.241435	2.85905	0.00424913	0.066235	Hiat1	468.341	-0.132921	0.0656757	-2.0239	0.0429801	0.47455
Dbndd2	2263.01	0.476831	0.148459	3.21186	0.00131877	0.0259241	F9	12.6342	-0.607501	0.218513	-2.78016	0.00543319	0.0782262	Hid1	1195.76	-0.163554	0.065696	-2.48956	0.0127903	0.283015
Dbnl	391.562	0.140002	0.0662075	2.11459	0.0344649	0.191886	Fa2h	167.3	0.539582	0.20531	2.62813	0.00858552	0.105954	Hif3a	121.343	0.473665	0.14637	3.23607	0.00121187	0.0870016
Dbp	444.193	0.297513	0.146056	2.03698	0.0416517	0.214707	Faah	10.3271	0.50495	0.217963	2.31668	0.0205212	0.174463	Hist2h2be	80.4771	-0.22359	0.097914	-2.28354	0.0223988	0.366202
Dbt	183.126	0.235245	0.0996911	2.35974	0.0182877	0.132814	Faap100	52.1782	-0.242549	0.121696	-1.99307	0.0462539	0.28541	Hivep3	1033.82	-0.262708	0.100109	-2.62421	0.00868498	0.237003
Dbx2	276.385	-0.323751	0.128743	-2.5147	0.0119133	0.102741	Fah	21.716	0.643285	0.212684	3.02461	0.00248953	0.0463627	Hmcn1	127.952	-0.299111	0.140263	-2.1325	0.0329655	0.432732
Dcaf4	86.6999	0.202561	0.0926335	2.18669	0.0287653	0.171588	Fahd2a	8.01981	0.550622	0.214852	2.5628	0.0103833	0.119218	Hmgcll1	122.984	0.218798	0.0881179	2.48302	0.0130275	0.284748
Dcc	78.2482	-0.5011	0.150109	-3.33825	0.000843085	0.0189078	Fam102a	149.17	0.333453	0.156144	2.13555	0.032716	0.233014	Hmgcr	1286.12	-0.202918	0.093483	-2.17065	0.0299579	0.413696
Dcdc2a	64.255	0.493573	0.13563	3.63913	0.000273564	0.00866915	Fam105a	549.662	-0.333723	0.0890612	-3.74712	0.000178874	0.00725796	Hmgcs2	124.575	0.309485	0.148067	2.09017	0.0366025	0.448249
Dchs1	425.378	-0.29578	0.0896365	-3.29977	0.000967651	0.0208627	Fam107a	80.9875	0.706881	0.219657	3.21812	0.00129034	0.0299818	Hmgn2	274.648	0.205332	0.103289	1.98793	0.046819	0.491082
Dclk1	1807.28	-0.309422	0.138362	-2.23633	0.0253304	0.160337	Fam109a	44.6185	-0.271067	0.124508	-2.17711	0.0294727	0.219123	Hmox1	72.1831	0.712439	0.117472	6.06477	1.32144e-09	3.04932e-06
Dclre1b	104.505	0.628164	0.132907	4.72636	2.28585e-06	0.000305556	Fam110a	74.4731	-0.41548	0.152468	-2.72503	0.00642961	0.0884815	Hnrnpl	1696.83	-0.131514	0.0584817	-2.24881	0.0245245	0.378723
Dctn6	184.296	0.191048	0.0667384	2.86264	0.00420128	0.0525035	Fam114a2	138.67	-0.201703	0.0962354	-2.09593	0.0360884	0.246921	Hook3	1050.36	-0.0958077	0.0457262	-2.09525	0.036149	0.445801
Dda1	288.298	0.160104	0.068828	2.32614	0.0200111	0.139716	Fam117a	24.3102	0.478207	0.207228	2.30764	0.0210191	0.176788	Hopx	246.958	-0.626824	0.138305	-4.5322	5.83723e-06	0.00248128
Ddah1	692.936	-0.439069	0.125416	-3.5009	0.000463695	0.0126339	Fam131b	36.0301	0.664757	0.196784	3.37811	0.000729866	0.0204454	Hrh1	215.603	-0.356859	0.125238	-2.84945	0.00437943	0.179546
Ddah2	116.022	-0.378798	0.11746	-3.2249	0.00126019	0.0252449	Fam160b2	76.5168	0.25725	0.122081	2.10721	0.0350991	0.243134	Hrsp12	323.348	0.466065	0.105517	4.41697	1.00096e-05	0.003593
Ddc	314.964	0.752317	0.16979	4.43086	9.38559e-06	0.000816602	Fam167b	22.2301	-0.512289	0.198828	-2.57654	0.00997947	0.116398	Hsd17b11	363.428	0.298789	0.0839426	3.55945	0.000371637	0.0438179
Ddhd1	910.787	-0.504664	0.108749	-4.64065	3.47316e-06	0.000392328	Fam168b	597.373	-0.169747	0.0864215	-1.96418	0.0495094	0.296348	Hspa1a	103.118	-0.419962	0.0937903	-4.47767	7.54625e-06	0.00297304
Ddit4	743.084	0.578218	0.129522	4.46425	8.03502e-06	0.000716042	Fam171a1	41.9971	0.387241	0.195256	1.98324	0.0473403	0.28905	Hspa1b	135.167	-0.358384	0.134246	-2.6696	0.00759413	0.226325
Ddn	57.8816	-0.424213	0.177591	-2.38871	0.0169078	0.126955	Fam171b	51.8176	0.417979	0.211011	1.98084	0.0476094	0.290032	Hspb8	193.434	0.393811	0.123765	3.18193	0.00146295	0.097078
Ddost	784.888	0.20769	0.0949039	2.18842	0.028639	0.171252	Fam189a2	17.3536	0.730019	0.207126	3.52452	0.000424257	0.0142167	Htatip2	104.786	0.275472	0.0961416	2.86527	0.0041665	0.173906
Ddt	105.051	0.353041	0.130825	2.69857	0.00696378	0.0727757	Fam19a5	15.4938	0.581832	0.213769	2.72178	0.00649323	0.0888093	Htr1f	26.5866	0.337204	0.14137	2.38526	0.0170672	0.323575
Ddx11	23.4844	-0.331886	0.157581	-2.10614	0.0351925	0.194464	Fam21	341.874	0.32316	0.141536	2.28323	0.022417	0.183924	Htra4	16.5412	0.456581	0.148036	3.08425	0.00204069	0.115256
Ddx58	141.328	0.178313	0.0878924	2.02876	0.0424826	0.217653	Fam212a	52.9464	-0.3703	0.15769	-2.34827	0.0188607	0.166349	Hyal1	55.0609	0.383479	0.124941	3.06929	0.00214568	0.119104
Ddx60	45.6008	0.327216	0.161942	2.02058	0.0433235	0.219968	Fam219a	84.4159	0.271397	0.108624	2.4985	0.012472	0.132894	Icam1	60.4169	0.357218	0.147678	2.4189	0.0155674	0.309855
Dedd	164.214	-0.241779	0.0723557	-3.34153	0.00083317	0.018761	Fam219b	67.0334	-0.267937	0.122512	-2.18702	0.0287407	0.214873	Icosl	67.2931	0.467004	0.149037	3.13348	0.00172745	0.105612
Def8	269.289	0.249563	0.103871	2.40262	0.0162782	0.124018	Fam228b	4.38338	0.707243	0.240876	2.93613	0.0033234	0.0559752	Id4	404.879	-0.201765	0.0977403	-2.06429	0.03899	0.461396
Degs1	1028.11	0.179331	0.0812187	2.20801	0.0272437	0.166267	Fam3a	92.4449	-0.250657	0.10806	-2.31961	0.020362	0.173952	Ifi203	21.9586	0.279722	0.134807	2.07498	0.0379879	0.456864
Dennd6a	247.074	-0.131988	0.0672208	-1.9635	0.049588	0.237042	Fam46c	293.357	-0.290039	0.120778	-2.40142	0.0163315	0.153656	Ifi204	11.6684	0.514746	0.136094	3.78227	0.000155404	0.0228204
Denr	114.159	0.234568	0.101214	2.31756	0.0204734	0.141922	Fam49b	527.612	-0.154798	0.0733631	-2.11002	0.0348565	0.242113	Ifi27	293.689	0.523094	0.10482	4.9904	6.02534e-07	0.000374336
Derl1	903.98	0.179746	0.0629213	2.85668	0.00428097	0.0530306	Fam57a	11.9486	0.595349	0.229771	2.59105	0.00956825	0.113451	Ifi27l2a	7.91423	0.447784	0.136657	3.2767	0.00105027	0.0796479
Derl2	235.725	0.274258	0.0814734	3.36622	0.000762048	0.0176626	Fam63a	75.427	0.40673	0.148429	2.74023	0.00613954	0.0859023	Ifi44	11.0549	0.314072	0.148984	2.10809	0.0350235	0.440463
Desi2	197.294	-0.222075	0.09552	-2.32491	0.020077	0.139977	Fam65b	31.5235	0.72874	0.20285	3.5925	0.000327518	0.0114503	Ifi47	27.5114	0.480945	0.145615	3.30286	0.000957047	0.0752342
Dgat1	152.316	-0.173406	0.083238	-2.08325	0.0372286	0.20081	Fam83d	7.81459	0.93875	0.239651	3.91715	8.9601e-05	0.00454453	Ifih1	70.8101	0.374013	0.13122	2.85027	0.00436815	0.179539
Dgat2	130.546	0.532979	0.132193	4.03182	5.53455e-05	0.00281592	Fam96b	34.1369	-0.456901	0.160949	-2.83879	0.00452848	0.0689833	Ifit1	42.2027	0.517427	0.146264	3.53763	0.000403728	0.0449753
Dgkb	245.05	-0.396749	0.124981	-3.17449	0.00150101	0.0276045	Fanci	1.87308	0.525502	0.217563	2.4154	0.0157179	0.150798	Ifit2	95.3424	0.363592	0.117552	3.09304	0.00198119	0.112684
Dgkq	259.512	-0.233612	0.111107	-2.10259	0.0355019	0.19544	Fasn	322.427	0.428868	0.13274	3.2309	0.00123401	0.0289885	Ifit3	118.896	0.662014	0.121035	5.4696	4.51061e-08	4.47894e-05
Dhcr24	1533.92	0.186625	0.0916891	2.03541	0.0418099	0.215138	Fat1	90.3282	0.586437	0.182285	3.21714	0.00129475	0.0299942	Ifit3b	61.4309	0.583341	0.1341	4.35004	1.36111e-05	0.0042845
Dhdds	273.15	0.228721	0.071338	3.20615	0.00134523	0.0261795	Fbrsl1	552.098	-0.207161	0.0939286	-2.20552	0.0274177	0.20848	Ifitm2	72.0532	0.534592	0.143679	3.72075	0.000198636	0.0274236
Dhrs13	50.8726	-0.33492	0.150459	-2.22598	0.0260154	0.162502	Fbxl19	132.417	-0.331956	0.114663	-2.89506	0.00379091	0.0613047	Ifitm3	121.111	0.503695	0.147828	3.4073	0.000656097	0.0602155
Dhrs3	379.547	-0.194253	0.097864	-1.98493	0.0471527	0.23076	Fbxl5	152.55	0.280507	0.0992003	2.82768	0.00468865	0.0705405	Ifitm6	3.1783	0.216002	0.0950781	2.27184	0.023096	0.371214
Dhrs7b	109.511	0.340738	0.0945965	3.60201	0.000315762	0.00951426	Fbxo21	78.9111	0.445595	0.152245	2.92684	0.00342428	0.0571047	Ifngr1	206.362	0.284804	0.132481	2.14977	0.0315733	0.427156
Dhx32	127.957	-0.25588	0.0874536	-2.9259	0.00343466	0.0462908	Fbxo5	6.8342	0.626509	0.240825	2.60152	0.00928125	0.111259	Ifrd1	245.383	0.198246	0.0772171	2.56738	0.0102469	0.255429
Dhx35	127.282	-0.319166	0.100897	-3.16329	0.00155995	0.0283179	Fbxw17	12.9855	0.455838	0.193822	2.35183	0.0186811	0.165766	Igdcc4	904.783	-0.273769	0.0800036	-3.42196	0.000621723	0.0590746
Dhx57	169.718	-0.263882	0.10299	-2.56221	0.0104008	0.0948714	Fbxw4	107.723	-0.317332	0.11456	-2.77001	0.00560554	0.0800193	Igfbp3	87.0227	0.254766	0.12314	2.06892	0.038554	0.459609
Dhx58	40.1694	0.604397	0.172928	3.49509	0.000473908	0.0128331	Fcer1g	435.253	-0.305734	0.117758	-2.59629	0.00942363	0.112462	Igfbp4	868.477	0.367179	0.137943	2.66182	0.00777193	0.227357
Dido1	541.59	-0.206455	0.0858557	-2.40467	0.0161869	0.123476	Fcgr2b	404.097	0.372611	0.0579398	6.43101	1.26759e-10	1.8859e-07	Igsf6	19.3634	0.357446	0.135875	2.6307	0.00852082	0.235294
Diras1	72.2922	0.719581	0.145462	4.94687	7.54147e-07	0.000138612	Fcgr4	26.53	0.823424	0.218933	3.76107	0.000169186	0.00703539	Igtp	108.229	0.779768	0.149103	5.22972	1.69766e-07	0.000144328
Diras2	79.8198	-0.390703	0.184389	-2.11891	0.0340978	0.190571	Fchsd1	41.7308	-0.311737	0.134725	-2.31387	0.0206747	0.175128	Iigp1	42.6475	0.559588	0.140355	3.98695	6.69282e-05	0.0135136
Dirc2	593.543	0.356196	0.08657	4.11454	3.87944e-05	0.00223699	Fchsd2	362.32	-0.488183	0.157112	-3.10724	0.00188846	0.0393258	Ikbke	24.2467	0.288785	0.145434	1.98568	0.0470686	0.492093
Dis3l2	194.862	0.215619	0.08218	2.62374	0.00869709	0.0844429	Fcrls	2484.02	-0.878313	0.181972	-4.82665	1.38851e-06	0.000221335	Ikzf3	6.19806	0.199955	0.0896768	2.22973	0.0257652	0.388958
Disp2	44.9218	-0.390251	0.169796	-2.29835	0.0215419	0.146169	Fdps	37.2869	0.328976	0.164078	2.005	0.0449632	0.280267	Ikzf4	141.984	-0.287557	0.0823101	-3.49358	0.000476591	0.0503162
Dlg3	153.572	-0.215483	0.0850845	-2.53258	0.0113227	0.0993367	Fdxr	33.6547	0.426882	0.144364	2.95699	0.00310658	0.0536045	Il12rb1	12.6727	0.385773	0.130535	2.95532	0.00312342	0.147955
Dlg5	596.624	-0.342618	0.0893783	-3.83335	0.000126412	0.00502367	Fez2	253.003	-0.201243	0.0848908	-2.37061	0.0177589	0.161152	Il17rc	58.0389	0.338783	0.147111	2.3029	0.0212842	0.356614
Dlgap1	407.822	-0.409463	0.101634	-4.02881	5.60601e-05	0.00284244	Fgf1	34.1261	0.482506	0.191747	2.51638	0.0118569	0.129326	Il18rap	2.94931	0.18673	0.0921611	2.02612	0.0427522	0.473971
Dlgap3	30.9459	-0.41897	0.179843	-2.32965	0.0198249	0.139143	Fgl2	65.0502	1.43489	0.180132	7.96576	1.64206e-15	1.09936e-11	Il1r1	57.7551	0.342558	0.148946	2.29989	0.0214547	0.357645
Dlgap4	344.311	-0.197376	0.0781139	-2.52677	0.0115118	0.100457	Fgr	20.7718	0.851209	0.241383	3.52638	0.000421282	0.0141733	Il2rb	11.8958	0.333993	0.106618	3.13261	0.00173262	0.105612
Dll1	41.0394	-1.02797	0.15782	-6.51357	7.33857e-11	1.19896e-07	Fhl1	25.2208	0.453709	0.224284	2.02292	0.0430813	0.274564	Il33	236.544	0.324847	0.148739	2.184	0.0289622	0.406533
Dll4	105.674	-0.795654	0.188811	-4.21402	2.50869e-05	0.0016921	Fhod1	291.839	-0.50609	0.112744	-4.48886	7.16064e-06	0.00076096	Il34	454.225	-0.207436	0.0861031	-2.40916	0.0159893	0.313821
Dmd	542.389	-0.314847	0.101622	-3.09821	0.00194694	0.0326429	Ficd	23.2938	0.39731	0.162733	2.44148	0.0146271	0.144799	Il7r	8.84795	0.309612	0.144175	2.14746	0.0317563	0.427467
Dmp1	313.145	0.735996	0.106682	6.89897	5.23804e-12	1.5404e-08	Fip1l1	110.493	-0.245707	0.117984	-2.08255	0.0372924	0.250675	Ilk	512.109	0.178273	0.0740574	2.40722	0.0160744	0.314227
Dmpk	399.09	0.351581	0.150634	2.33401	0.0195954	0.138435	Fiz1	88.8372	-0.247652	0.110761	-2.23591	0.0253578	0.198562	Impa2	37.3567	0.423034	0.129967	3.25495	0.00113414	0.0840356
Dmrta2	89.12	-0.298916	0.128224	-2.33119	0.0197431	0.138768	Fkbp4	213.322	-0.249227	0.0859689	-2.89904	0.00374306	0.060604	Incenp	202.034	0.239163	0.105261	2.27209	0.0230808	0.371214
Dmwd	639.521	0.201818	0.095321	2.11724	0.0342392	0.190995	Fkbp5	517.679	0.685899	0.241161	2.84415	0.00445301	0.0682949	Inhbb	99.0685	-0.313338	0.115739	-2.70729	0.00678349	0.214439
Dnah10	5.0424	-0.426387	0.192535	-2.2146	0.0267876	0.165272	Flna	700.219	0.430625	0.146963	2.93017	0.00338778	0.0567739	Inmt	13.0523	0.29862	0.13472	2.2166	0.0266501	0.393132
Dnah5	3.56225	-0.430075	0.183122	-2.34857	0.0188454	0.135483	Flot2	55.7972	0.533749	0.193929	2.75228	0.00591811	0.0835902	Ino80c	121.292	0.227111	0.107733	2.1081	0.0350223	0.440463
Dnah8	7.3227	-0.5171	0.192449	-2.68694	0.00721091	0.0746339	Flywch1	63.1077	0.247696	0.125147	1.97924	0.0477893	0.290132	Inpp5d	279.93	0.223412	0.111255	2.0081	0.0446327	0.480137
Dnaja1	909.346	-0.47768	0.114121	-4.18573	2.84255e-05	0.00184127	Fmnl1	1010.02	-0.225448	0.071498	-3.15321	0.00161485	0.0353894	Insig1	992.049	0.564677	0.0936324	6.03078	1.63165e-09	3.29451e-06
Dnaja4	160.694	-0.262212	0.0794201	-3.30159	0.000961398	0.0207888	Fmnl3	1038.14	-0.280912	0.0711044	-3.9507	7.79244e-05	0.00427626	Insm1	79.3717	-0.290131	0.141319	-2.05302	0.0400711	0.466174
Dnajb1	642.279	-0.533871	0.155379	-3.43593	0.000590519	0.0147169	Fn3k	8.80758	0.614104	0.214988	2.85645	0.00428407	0.0664029	Ipo9	1988.03	0.190675	0.094492	2.01789	0.0436025	0.474923
Dnajb11	356.702	0.213929	0.0663094	3.22623	0.00125434	0.0251769	Fnbp1	615.847	0.311429	0.0790186	3.94121	8.10732e-05	0.00433116	Iqgap2	286.549	0.207165	0.0981048	2.11167	0.0347148	0.438815
Dnajb12	300.403	0.25768	0.0759369	3.39334	0.000690453	0.0164545	Fnip2	218.518	-0.324814	0.162726	-1.99608	0.0459249	0.284172	Irak1	732.835	0.225525	0.0971122	2.32232	0.020216	0.34925
Dnajb4	335.974	-0.25873	0.124963	-2.07045	0.0384104	0.203968	Folh1	9.5374	0.588223	0.236438	2.48785	0.0128516	0.134862	Irak3	12.9015	0.357699	0.141477	2.52832	0.011461	0.267129
Dnajb6	286.008	0.146149	0.0697708	2.09471	0.036197	0.197859	Foxj1	13.383	0.611268	0.228703	2.67276	0.00752311	0.097328	Irf1	103.176	0.313231	0.143057	2.18955	0.0285567	0.403919
Dnajb9	528.343	0.288544	0.106281	2.71491	0.00662936	0.0704833	Foxn2	78.9571	0.570657	0.156667	3.64248	0.000270027	0.00998801	Irf7	50.1708	0.727463	0.13836	5.25776	1.45823e-07	0.00013086
Dnajc10	310.359	0.274951	0.0844955	3.25403	0.00113779	0.0236117	Foxp4	28.9566	0.4281	0.206435	2.07378	0.0380995	0.254821	Irgm1	124.484	0.809165	0.136377	5.93332	2.96876e-09	5.32826e-06
Dnajc3	885.744	0.171773	0.0686353	2.50269	0.0123254	0.104941	Fpr1	5.42358	0.612492	0.22532	2.71832	0.00656144	0.0893771	Irgm2	114.571	0.616698	0.14895	4.14031	3.46844e-05	0.00811967
Dnase1l2	22.5969	-0.611242	0.165086	-3.70258	0.000213422	0.00733214	Fpr2	8.93943	0.835901	0.235596	3.54802	0.000388137	0.0131908	Isg15	14.6841	0.306402	0.14857	2.06234	0.0391751	0.461828
Dnase1l3	3.70542	0.466983	0.159223	2.93288	0.0033583	0.0458399	Frmd5	43.3689	0.622795	0.198119	3.14354	0.00166919	0.0363422	Isg20	9.44802	0.351316	0.143224	2.45292	0.0141702	0.295212
Dner	516.673	-0.327521	0.124735	-2.62575	0.00864591	0.0840804	Fryl	424.984	0.2887	0.141249	2.04391	0.0409627	0.266257	Isy1	145.096	0.200262	0.0771174	2.59685	0.00940841	0.244663
Dnm1	126.23	-0.38168	0.192456	-1.9832	0.0473448	0.230898	Fscn1	1540.34	-0.522211	0.0784845	-6.65368	2.85845e-11	6.37911e-08	Itfg3	191.256	0.234489	0.118932	1.97162	0.048653	0.498008
Dnm2	1620.24	0.253024	0.0968473	2.6126	0.00898557	0.0861303	Fth1	2815.7	0.26388	0.129316	2.04058	0.0412928	0.267624	Itgal	33.2754	0.505673	0.128922	3.9223	8.77066e-05	0.0152336
Dnmt1	255.125	-0.171148	0.0838564	-2.04097	0.0412543	0.213903	Fxr1	163.961	-0.265564	0.0862368	-3.07948	0.00207364	0.0415659	Itgax	12.3491	0.438036	0.133034	3.29265	0.000992462	0.0770733
Dnmt3a	912.988	-0.265467	0.0924512	-2.87143	0.00408615	0.0514407	Fxr2	266.627	-0.162901	0.0781395	-2.08475	0.0370919	0.250171	Itgb5	802.968	0.166571	0.0787688	2.11469	0.0344566	0.438366
Doc2b	10.7036	0.36699	0.172941	2.12206	0.0338328	0.189732	Fxyd5	48.5084	0.841714	0.220152	3.82333	0.000131659	0.00585685	Itih2	105.014	0.254831	0.12029	2.11847	0.0341356	0.438309
Doc2g	19.2552	-0.380107	0.176943	-2.14819	0.0316984	0.182964	Fzr1	122.607	-0.265415	0.126746	-2.09407	0.0362541	0.247674	Itih5	596.226	0.360466	0.13051	2.76199	0.00574507	0.204406
Dock7	236.65	-0.275546	0.107471	-2.56392	0.0103497	0.0945708	G0s2	21.044	1.06787	0.241689	4.41838	9.9444e-06	0.000986338	Itk	8.43255	0.306905	0.125777	2.44007	0.0146846	0.300635
Dok3	52.4283	0.329284	0.167251	1.9688	0.0489757	0.235886	Gabrr2	3.40951	0.561159	0.222696	2.51984	0.0117407	0.128543	Itpr2	436.037	0.191464	0.0919969	2.0812	0.0374158	0.453737
Dos	182.043	-0.493328	0.123762	-3.98612	6.71638e-05	0.00314661	Gadd45b	331.115	-0.499491	0.209329	-2.38616	0.0170255	0.157306	Ivd	598.427	0.266106	0.111278	2.39136	0.0167861	0.322409
Dot1l	522.17	-0.269648	0.108966	-2.47462	0.013338	0.110243	Gal3st1	29.5002	0.556762	0.194421	2.86369	0.00418741	0.0656551	Jade3	113.36	-0.259203	0.12077	-2.14625	0.0318529	0.427697
Dpf1	44.1226	-0.384963	0.141803	-2.71478	0.00663201	0.0704833	Galm	18.2458	-0.445485	0.17677	-2.52014	0.0117309	0.128541	Jmjd6	186.001	-0.245068	0.101858	-2.40598	0.016129	0.314272
Dpf3	43.5931	-0.519651	0.125186	-4.15104	3.30964e-05	0.0019704	Galnt12	87.4989	-0.280979	0.121882	-2.30534	0.0211477	0.177205	Kansl1	984.251	-0.0926845	0.0402733	-2.30139	0.0213695	0.357331
Dpp10	11.9277	-0.410257	0.19126	-2.14502	0.0319512	0.183879	Galnt15	8.41015	0.962774	0.218341	4.40949	1.03614e-05	0.00100535	Kat2b	225.063	0.237616	0.113166	2.09972	0.0357534	0.443567
Dpp6	34.7365	-0.530439	0.188659	-2.81163	0.00492918	0.0587835	Galnt16	36.7627	0.681756	0.219916	3.10007	0.00193478	0.0399178	Kazald1	52.7466	0.371777	0.144746	2.56848	0.0102146	0.255017
Dpysl5	59.914	0.647095	0.191383	3.38115	0.000721819	0.0169276	Galnt6	149.916	0.905013	0.195853	4.62088	3.82117e-06	0.000465141	Kbtbd8	57.7262	-0.311104	0.114142	-2.72558	0.00641881	0.210738
Drp2	155.836	-0.376251	0.127922	-2.94126	0.00326879	0.0450884	Garem	10.1619	0.551062	0.229692	2.39914	0.0164336	0.154202	Kcna1	2161.16	0.310459	0.123706	2.50965	0.0120851	0.273403
Dscaml1	436.222	0.213135	0.0984975	2.16386	0.0304748	0.177889	Gas2	4.87108	0.581805	0.236269	2.46247	0.0137982	0.139968	Kcnab3	369.041	0.366769	0.148676	2.4669	0.0136287	0.290429
Dstn	590.732	0.204818	0.0925341	2.21344	0.0268674	0.165327	Gas6	363.305	-0.302682	0.111333	-2.71872	0.00655359	0.0893771	Kcne1l	19.5976	-0.539819	0.148523	-3.63459	0.000278422	0.0359788
Dtd1	76.4692	0.305226	0.12758	2.39242	0.0167375	0.126404	Gatad1	69.5046	0.218532	0.10153	2.1524	0.0313662	0.227968	Kcng3	85.9873	-0.36905	0.130875	-2.81987	0.00480428	0.188995
Dtd2	49.1415	0.277973	0.111279	2.49797	0.0124905	0.105781	Gatm	464.701	0.324256	0.161005	2.01395	0.0440144	0.277987	Kcnh3	2783.58	-0.209849	0.0934057	-2.24664	0.0246633	0.379054
Dtna	1153.66	-0.252204	0.0989275	-2.54938	0.0107914	0.0972286	Gba	175.934	-0.27208	0.0803158	-3.38763	0.00070499	0.0199573	Kcnh6	36.5016	0.350648	0.14638	2.39546	0.0165996	0.319643
Dtnb	102.476	0.414875	0.169909	2.44175	0.0146164	0.115797	Gbas	60.2012	0.378155	0.139471	2.71136	0.00670076	0.0901741	Kcnj12	224.729	-0.285757	0.119185	-2.39759	0.0165032	0.318871
Dtx1	391.954	-0.24942	0.086797	-2.8736	0.00405819	0.0512203	Gbp2	77.3908	1.01953	0.214217	4.75932	1.94246e-06	0.000265403	Kcnk10	42.3798	-0.28179	0.128315	-2.19608	0.0280863	0.402776
Dtx3l	129.453	0.320836	0.132112	2.42852	0.0151607	0.118576	Gbp3	75.4586	0.492585	0.172557	2.85462	0.00430887	0.0666233	Kcnn3	239.63	-0.321605	0.118629	-2.71102	0.00670763	0.214407
Dusp10	104.671	0.420613	0.123247	3.41278	0.000643047	0.0157554	Gbp4	33.5912	1.08611	0.235573	4.61052	4.01672e-06	0.00048454	Kctd5	182.754	-0.227729	0.0855702	-2.66132	0.00778358	0.227357
Dusp11	741.727	-0.236954	0.0989359	-2.39503	0.0166192	0.12564	Gbp5	80.5119	0.567654	0.181732	3.12357	0.0017867	0.0380953	Kctd7	107.283	-0.256169	0.0940636	-2.72337	0.00646205	0.211186
Dusp23	31.3963	0.437581	0.147284	2.971	0.00296836	0.0426654	Gbp6	9.17971	0.83078	0.241112	3.44562	0.000569755	0.0171819	Kdm2b	239.36	-0.279197	0.0829373	-3.36636	0.000761665	0.0665036
Dusp3	833.814	-0.156838	0.0793237	-1.9772	0.0480195	0.233183	Gbp7	211.529	0.678039	0.164675	4.11745	3.83087e-05	0.00261008	Khk	87.3152	0.263299	0.127633	2.06295	0.0391177	0.461828
Dvl2	159.35	-0.274502	0.0862707	-3.18187	0.00146328	0.0274091	Gbp8	13.4254	1.07115	0.241406	4.43712	9.11723e-06	0.000924846	Kif21b	1879.33	-0.250159	0.0915485	-2.73253	0.00628509	0.209758
Dynll1	320.694	-0.255848	0.12525	-2.0427	0.0410823	0.213378	Gbp9	110.318	0.601763	0.161726	3.72088	0.00019853	0.00791165	Kif23	25.4599	-0.336179	0.144945	-2.31935	0.0203759	0.350514
Dynlt3	280.495	0.17138	0.0861459	1.98941	0.0466557	0.229593	Gca	17.7542	0.482867	0.219716	2.19768	0.0279717	0.211009	Kif26b	123.821	-0.303341	0.133961	-2.26439	0.0235499	0.37478
Dzip1	139.419	-0.307762	0.139845	-2.20073	0.0277551	0.168155	Gcfc2	18.8085	0.37847	0.174929	2.16356	0.0304983	0.22352	Kif5b	3088.96	0.34892	0.0895375	3.89692	9.74256e-05	0.0160583
E030003E18Rik	15.8449	0.429871	0.169441	2.537	0.0111808	0.09874	Gcnt2	116.896	0.380603	0.151284	2.51582	0.0118756	0.129385	Kirrel2	170.726	0.297449	0.130894	2.27245	0.0230595	0.371214
E330033B04Rik	13.4384	-0.506262	0.192573	-2.62893	0.00856535	0.0835732	Gda	46.7221	0.959355	0.233974	4.10027	4.12666e-05	0.00272197	Klc3	21.1881	0.40894	0.137417	2.97592	0.00292116	0.144741
E430018J23Rik	19.5732	0.41443	0.167055	2.4808	0.0131089	0.108716	Gdpd1	20.8353	0.381938	0.17088	2.23512	0.0254096	0.198735	Klf9	1236.05	0.243091	0.119025	2.04235	0.0411165	0.469481
Ebf4	35.0723	-0.546555	0.16666	-3.27946	0.00104004	0.0221635	Gdpd5	30.776	0.431488	0.189642	2.27527	0.0228895	0.18643	Klhl1	15.3616	0.467287	0.148986	3.13644	0.00171015	0.105034
Ebp	150.017	0.316311	0.0928024	3.40843	0.00065337	0.0159444	Gem	500.85	-0.703131	0.168695	-4.16805	3.07217e-05	0.00224789	Klhl18	340.51	-0.151965	0.0627421	-2.42206	0.0154326	0.309284
Ebpl	55.7491	0.319488	0.136468	2.34111	0.0192263	0.137035	Gfi1	1.94126	0.408969	0.177479	2.30432	0.0212045	0.177344	Klhl25	99.677	-0.233197	0.108492	-2.14943	0.0316	0.427156
Echdc3	11.4871	0.400948	0.187849	2.13441	0.0328088	0.186616	Gfod1	24.446	0.550687	0.214221	2.57065	0.0101508	0.117374	Klra2	7.15312	0.279574	0.107726	2.59524	0.00945256	0.244663
Ecm1	124.582	0.484013	0.144878	3.34084	0.000835261	0.0187793	Gga2	48.965	-0.249232	0.1212	-2.05637	0.0397471	0.261017	Krt19	8.39667	0.300522	0.104382	2.87906	0.00398865	0.172269
Edem2	335.777	0.221882	0.0914859	2.42532	0.015295	0.119306	Ghitm	323.315	-0.269201	0.0688132	-3.91206	9.15127e-05	0.00461951	Krt222	224.492	0.233323	0.116042	2.01068	0.0443596	0.478906
Edil3	2669.96	0.239696	0.117493	2.04008	0.0413421	0.214198	Gimap4	3.06774	0.537399	0.237806	2.25983	0.0238321	0.19122	Krt77	56.8473	-0.337239	0.14898	-2.26365	0.0235956	0.375137
Eea1	373.129	-0.192075	0.0810103	-2.37099	0.0177405	0.13069	Gimap6	124.228	-0.778161	0.131147	-5.93349	2.9657e-09	1.98554e-06	Ksr2	403.112	-0.283016	0.104541	-2.70723	0.00678473	0.214439
Efemp2	131.697	0.320409	0.0828221	3.86864	0.000109442	0.00455874	Gja4	11.91	0.616489	0.226641	2.72011	0.00652603	0.0891668	Lacc1	65.6626	0.316047	0.142007	2.22556	0.0260434	0.390031
Efna5	52.6438	-0.372294	0.153091	-2.43184	0.0150222	0.117932	Gjb1	39.3233	0.456408	0.219856	2.07594	0.0378996	0.253738	Lama3	206.452	-0.327969	0.105457	-3.10998	0.00187102	0.108733
Efnb2	97.241	-0.701899	0.127897	-5.48799	4.06538e-08	1.45798e-05	Gjc3	122.148	0.674152	0.208157	3.23867	0.0012009	0.0284101	Lamb3	9.42285	0.306629	0.148232	2.06857	0.0385867	0.459609
Efnb3	3172.22	0.344849	0.107156	3.21821	0.00128992	0.0255619	Glipr1	19.0632	0.45813	0.216348	2.11756	0.0342122	0.239844	Lamc3	167.258	0.320007	0.142332	2.24832	0.0245558	0.378845
Efr3b	860.319	-0.319777	0.104333	-3.06496	0.00217699	0.0347185	Glipr2	14.7031	0.926973	0.236109	3.92603	8.63582e-05	0.00441521	Lamp2	843.458	0.171452	0.074842	2.29085	0.0219722	0.362901
Efs	289.024	-0.399211	0.097453	-4.09644	4.19548e-05	0.00238187	Glis3	34.0984	-0.411009	0.195874	-2.09833	0.0358757	0.2459	Lamtor4	195.021	0.245814	0.0974801	2.52168	0.0116795	0.270286
Egfem1	3.40716	-0.409616	0.184927	-2.21502	0.0267589	0.165251	Glrb	51.1285	0.483312	0.224374	2.15404	0.0312367	0.227439	Lbp	53.1985	0.288803	0.112949	2.55693	0.0105601	0.258819
Egfl6	34.3597	-0.40591	0.183469	-2.21242	0.0269378	0.165327	Gltp	197.363	0.195773	0.0934468	2.09502	0.0361689	0.247345	Lcn2	26.0531	0.249648	0.101711	2.45449	0.0141083	0.295212
Egfr	527.713	-0.231298	0.0970971	-2.38214	0.0172126	0.128228	Glyr1	269.221	-0.172887	0.0712032	-2.42808	0.0151788	0.1475	Lcp1	187.61	0.352222	0.147561	2.38696	0.0169884	0.32321
Egln2	346.86	0.184855	0.0803466	2.30071	0.0214078	0.145796	Gm10069	2.27404	-0.53763	0.23925	-2.24714	0.0246309	0.195268	Ldb3	69.5427	0.288357	0.136039	2.11966	0.0340345	0.438056
Egr3	58.3712	-0.541419	0.175227	-3.08981	0.00200282	0.0332763	Gm11545	18.3761	-0.597711	0.205979	-2.90181	0.00371019	0.0604417	Ldhd	194.874	0.211728	0.0962983	2.19867	0.0279016	0.402531
Ehd3	225.734	0.144971	0.0685713	2.11416	0.0345018	0.192019	Gm12250	20.6474	1.07962	0.224744	4.8038	1.55685e-06	0.000235482	Leo1	168.162	-0.233555	0.109824	-2.12663	0.0334512	0.435154
Eid1	454.878	-0.211873	0.104363	-2.03015	0.0423416	0.217385	Gm13375	11.1993	0.815016	0.224231	3.63472	0.000278287	0.0101533	Lgals3bp	340.714	0.741282	0.114273	6.48693	8.76025e-11	2.83009e-07
Eif2ak2	119.41	0.286188	0.120689	2.37129	0.0177263	0.130683	Gm15880	5.0464	-0.577142	0.240861	-2.39617	0.0165676	0.155198	Lgals8	214.147	0.236804	0.11177	2.11867	0.0341185	0.438309
Eif2ak3	281.846	0.251421	0.0730718	3.44074	0.000580116	0.0145044	Gm16576	32.7222	-0.444231	0.21064	-2.10896	0.0349479	0.242337	Lgi3	1390.59	0.449844	0.133468	3.37042	0.000750549	0.0658892
Eif3f	432.947	0.120427	0.0600539	2.00531	0.0449295	0.224403	Gm17066	69.4328	0.390018	0.148552	2.62547	0.00865288	0.106101	Lgr6	89.6011	0.336146	0.149138	2.25393	0.0242007	0.376596
Eif3k	234.226	0.1767	0.0832215	2.12325	0.0337328	0.18946	Gm1966	46.7847	1.07759	0.18505	5.82323	5.77205e-09	3.22032e-06	Lhfpl2	254.371	-0.274648	0.0928856	-2.95685	0.00310802	0.147658
Eif4a2	1250.4	-0.180594	0.05698	-3.16943	0.0015274	0.0278993	Gm21188	1.88278	0.470777	0.213477	2.20528	0.0274346	0.208484	Lilr4b	6.53371	0.234171	0.0881072	2.65779	0.0078655	0.227702
Eif4e3	70.4298	0.227582	0.111777	2.03604	0.0417463	0.21508	Gm4890	1.82868	0.504117	0.228328	2.20786	0.0272538	0.207582	Lilrb4a	14.0186	0.271481	0.108107	2.51123	0.012031	0.273239
Eif4ebp1	29.5656	0.40787	0.162355	2.51221	0.0119976	0.103347	Gm4951	9.42807	0.87688	0.238366	3.67871	0.000234415	0.0090196	Limd2	507.275	0.255525	0.110276	2.31715	0.0204955	0.351512
Eif4g3	1526.2	-0.205171	0.0505712	-4.05708	4.96904e-05	0.00263771	Gm4980	193.69	0.301701	0.0920352	3.2781	0.00104507	0.025866	Lingo2	235.434	-0.345268	0.127086	-2.71681	0.00659136	0.212904
Eif4h	1620.08	0.158455	0.0659043	2.40433	0.0162023	0.123503	Gm5086	40.3733	-0.409618	0.160143	-2.55782	0.010533	0.120431	Lins	87.667	-0.210987	0.105641	-1.9972	0.0458034	0.485793
Elac1	111.235	0.275454	0.0909078	3.03003	0.00244528	0.0377286	Gm7694	64.9451	-0.536157	0.15534	-3.45151	0.00055746	0.0168878	Lipo1	43.7347	0.252757	0.124264	2.03404	0.0419478	0.472765
Elavl4	32.4108	-0.483427	0.15104	-3.20066	0.00137114	0.026493	Gm9895	2.14294	0.441037	0.216906	2.03331	0.0420216	0.270775	Litaf	139.934	0.333594	0.130418	2.55788	0.0105312	0.258528
Elf5	3.78166	-0.503744	0.180932	-2.78417	0.00536656	0.0619387	Gmnn	4.91378	0.645781	0.236078	2.73546	0.0062294	0.0862582	Lmx1b	3.18881	0.277161	0.104445	2.65365	0.00796257	0.229268
Elfn1	5.85367	-0.42485	0.188333	-2.25585	0.0240803	0.15557	Gmpr	54.5386	-0.300439	0.140792	-2.13392	0.0328493	0.233591	Lonrf3	277.364	0.222161	0.113115	1.96402	0.0495275	0.500011
Elk1	110.69	-0.306745	0.113249	-2.70858	0.0067572	0.0713777	Gmpr2	80.7704	-0.324592	0.103963	-3.1222	0.00179508	0.0381525	Lpin2	782.007	-0.139513	0.0667735	-2.08935	0.0366759	0.448808
Elmo1	1020.08	0.452131	0.129594	3.48884	0.000485123	0.0129932	Gna12	638.348	-0.280935	0.0993731	-2.82707	0.00469755	0.070595	Lpin3	12.6699	0.338116	0.149134	2.2672	0.0233782	0.373889
Elmo2	1007.31	-0.172947	0.0859862	-2.01133	0.0442901	0.222571	Gna13	671.771	-0.224721	0.111382	-2.01757	0.0436356	0.276648	Lpl	129.688	-0.457852	0.1413	-3.24027	0.00119416	0.086772
Elmsan1	436.296	0.25799	0.129884	1.98631	0.0469992	0.230422	Gna15	475.707	-0.456976	0.100529	-4.54571	5.47494e-06	0.000621266	Lppr5	390.509	-0.178516	0.0763244	-2.33892	0.0193398	0.342538
Elovl1	474.32	0.237079	0.094944	2.49705	0.0125233	0.105796	Gnai1	60.2906	0.497663	0.206631	2.40846	0.0160198	0.151747	Lpxn	20.1503	0.328869	0.149124	2.20533	0.0274306	0.400621
Elp3	222.567	0.173111	0.0702251	2.46508	0.0136981	0.111754	Gnai2	1339.51	-0.185269	0.0749334	-2.47245	0.0134191	0.138005	Lrfn1	658.837	-0.214882	0.0801903	-2.67965	0.00737001	0.223354
Emc10	958.163	0.157703	0.0668325	2.35968	0.0182909	0.132814	Gnao1	341.067	0.583354	0.208314	2.80035	0.00510468	0.074865	Lrg1	38.6952	0.434856	0.137886	3.15374	0.00161191	0.102914
Emc4	151.916	0.203465	0.0872392	2.33227	0.0196865	0.138768	Gnas	1223.32	-0.44086	0.097369	-4.52773	5.9622e-06	0.000665282	Lrmp	22.9821	0.322271	0.147565	2.18392	0.0289679	0.406533
Eme2	58.0727	0.47498	0.126081	3.76726	0.000165046	0.00623866	Gng7	44.3385	0.48133	0.181895	2.64619	0.00814041	0.102251	Lrp4	1120.94	-0.391375	0.10472	-3.73733	0.000185983	0.0261233
Emid1	23.5179	-0.37124	0.175928	-2.11018	0.0348424	0.193257	Gnpda1	85.887	-0.389065	0.0986844	-3.94252	8.06298e-05	0.00433116	Lrrc23	9.74078	-0.405284	0.148981	-2.72038	0.00652065	0.211531
Emilin2	217.794	0.555877	0.157182	3.53651	0.000405451	0.011487	Golm1	1360.5	-0.330266	0.0950919	-3.47313	0.000514433	0.015982	Lrrc27	64.0123	0.318799	0.105855	3.01167	0.00259818	0.133657
Eml1	654.523	-0.346209	0.152671	-2.26768	0.0233486	0.153062	Gorasp1	61.8148	-0.212636	0.106527	-1.99607	0.0459261	0.284172	Lrrc42	132.025	-0.187203	0.0847266	-2.20949	0.0271404	0.397461
Emx2os	77.3296	-0.340976	0.160912	-2.11902	0.0340886	0.190571	Gp9	19.4319	-0.871008	0.193241	-4.50737	6.56365e-06	0.000718585	Lrrc51	18.5607	0.364943	0.139936	2.60793	0.00910903	0.240255
Endod1	2104.45	0.665992	0.124226	5.36112	8.27096e-08	2.64383e-05	Gpatch3	58.1557	-0.341759	0.136894	-2.49652	0.0125417	0.133387	Lrrc58	2224.14	0.339505	0.0811348	4.18445	2.85854e-05	0.00732921
Endog	61.7389	0.410954	0.151101	2.71973	0.00653352	0.0698683	Gpbp1	182.569	-0.224381	0.0924477	-2.42712	0.0152193	0.147779	Lrrc7	1291.6	-0.186232	0.0882198	-2.111	0.0347727	0.438815
Enoph1	325.871	-0.287983	0.123751	-2.32711	0.0199595	0.139535	Gpc1	37.6705	0.716786	0.228382	3.13854	0.00169793	0.0368481	Lrrc8a	947.208	0.318811	0.101378	3.14477	0.00166218	0.103994
Enpep	202.977	0.30553	0.137921	2.21525	0.026743	0.165222	Gpcpd1	195.071	0.346737	0.15271	2.27056	0.0231736	0.187716	Lrrfip2	307.198	0.172332	0.066132	2.60588	0.00916394	0.240691
Enpp5	766.618	0.25453	0.09326	2.72925	0.00634786	0.0687772	Gpd1	82.2369	0.706839	0.179107	3.94647	7.93131e-05	0.0042996	Lrrk2	599.642	-0.235992	0.104613	-2.25586	0.0240795	0.376596
Entpd2	396.152	-0.327925	0.112977	-2.90258	0.00370106	0.0483307	Gpi1	430.661	0.310449	0.133398	2.32723	0.019953	0.171814	Lrrtm1	450.839	-0.312575	0.0965252	-3.23827	0.00120256	0.086772
Epb4.1l1	443.234	0.244488	0.104933	2.32993	0.0198099	0.139104	Gpm6b	354.284	0.532867	0.19573	2.72246	0.00647978	0.0888093	Lrrtm3	452.874	-0.243916	0.107828	-2.26208	0.0236922	0.375494
Epc1	380.704	-0.149084	0.0697523	-2.13733	0.0325708	0.186206	Gpn2	31.8522	-0.351882	0.167248	-2.10396	0.0353822	0.24421	Lsp1	60.0072	0.340437	0.148367	2.29456	0.0217583	0.361003
Epdr1	695.978	0.547654	0.105249	5.20339	1.95683e-07	5.47356e-05	Gpr137b-ps	128.955	-0.578136	0.135309	-4.27269	1.93128e-05	0.00167921	Ltb4r1	5.64423	0.288166	0.104993	2.74462	0.00605804	0.20687
Epha4	327.559	-0.311846	0.138698	-2.24839	0.0245514	0.157753	Gpr141	6.72027	0.774209	0.237648	3.2578	0.00112278	0.0272729	Ly6a	217.529	0.531822	0.134165	3.96394	7.3722e-05	0.0141766
Epha5	53.2449	-0.321923	0.145685	-2.20972	0.0271249	0.166116	Gpr155	363.187	-0.349	0.143308	-2.43531	0.014879	0.145811	Ly6c1	278.334	0.50263	0.134966	3.72412	0.000195996	0.0272924
Ephb2	31.9508	-0.646485	0.189709	-3.40777	0.000654952	0.0159444	Gpr157	107.315	-0.302049	0.10793	-2.79855	0.00513322	0.0752011	Ly6e	1647.25	0.23606	0.104148	2.26658	0.0234158	0.373919
Ephb3	262.927	-0.596781	0.103331	-5.77545	7.67463e-09	5.12945e-06	Gpr165	96.8241	-0.708655	0.207335	-3.41793	0.000631	0.0182486	Ly9	8.81146	0.32501	0.135202	2.40389	0.0162218	0.314941
Ephb6	112.267	-0.24227	0.0879653	-2.75415	0.00588449	0.0654505	Gpr183	347.554	-0.443045	0.11616	-3.81408	0.000136689	0.00604049	Lypd6b	99.9295	0.317031	0.147625	2.14754	0.0317503	0.427467
Ephx1	800.672	0.987875	0.130189	7.58803	3.24802e-14	4.77588e-10	Gpr19	4.78614	0.808449	0.235374	3.43473	0.000593137	0.01761	Lyrm5	93.8427	0.3412	0.10386	3.28519	0.00101915	0.0787674
Ephx2	245.763	-0.560019	0.12613	-4.44001	8.99542e-06	0.000792028	Gpr34	1066.77	-0.58202	0.135752	-4.28738	1.80789e-05	0.00160316	Lyz2	320.416	0.365021	0.12154	3.0033	0.00267065	0.136516
Epm2a	34.9751	0.437052	0.128078	3.41238	0.000643975	0.0157554	Gpr35	52.635	0.406022	0.130422	3.11315	0.00185101	0.038848	Macrod1	89.4351	0.413355	0.116565	3.54614	0.000390921	0.0444686
Eps8	632.731	-0.200012	0.101208	-1.97625	0.0481265	0.233514	Gpr37	267.348	0.481488	0.211874	2.27252	0.0230552	0.187437	Madd	2695.72	-0.172293	0.0648263	-2.65777	0.0078659	0.227702
Epsti1	36.6792	0.434507	0.189823	2.28901	0.0220786	0.148314	Gpr62	30.0794	0.877848	0.202317	4.33898	1.43145e-05	0.00133907	Mafb	273.697	0.195635	0.088758	2.20414	0.0275143	0.401118
Erbb2	95.1459	-0.211125	0.103729	-2.03535	0.0418161	0.215138	Gpr65	24.241	0.857901	0.218521	3.92594	8.63917e-05	0.00441521	Maff	18.8371	0.317041	0.148589	2.13368	0.0328689	0.432732
Erc1	243.469	-0.20386	0.101765	-2.00325	0.0451509	0.225127	Gprasp1	216.772	-0.372617	0.128363	-2.90284	0.00369798	0.0604417	Mafk	98.9309	0.200603	0.100524	1.99558	0.0459797	0.486387
Erlin2	599.8	0.551053	0.115689	4.76323	1.90514e-06	0.000271973	Gprc5b	243.286	0.573408	0.214883	2.66846	0.00761987	0.0982758	Maged1	3768.79	-0.132855	0.0643992	-2.063	0.039113	0.461828
Ermap	21.6999	-0.477799	0.179144	-2.66712	0.00765051	0.0775815	Gpsm2	10.4427	0.828655	0.216251	3.83191	0.000127152	0.00581439	Maged2	298.76	-0.165777	0.0794073	-2.08769	0.0368262	0.449625
Ermp1	1399.62	0.264677	0.101136	2.61703	0.00886974	0.0855217	Gpt	38.4603	0.631877	0.213486	2.9598	0.00307838	0.0534193	Mageh1	218.331	-0.220173	0.102625	-2.14542	0.0319189	0.427794
Esco1	177.578	-0.242836	0.0818955	-2.9652	0.00302489	0.0428888	Gpx3	18.4323	0.67016	0.236585	2.83264	0.00461656	0.0700833	Magi3	759.732	-0.204341	0.100428	-2.03471	0.0418801	0.472765
Esd	178.605	0.219155	0.0968432	2.26299	0.0236365	0.153784	Gramd1a	596.683	-0.311697	0.152738	-2.04073	0.0412776	0.267624	Mak	29.4851	-0.294736	0.134551	-2.19051	0.0284872	0.40329
Etnk2	11.1936	0.526509	0.190318	2.76647	0.00566675	0.063899	Gramd3	19.3941	0.53468	0.179806	2.97365	0.0029428	0.0519844	Mal	1031.56	0.449491	0.144303	3.1149	0.00184007	0.108083
Etnppl	636.476	1.01684	0.170884	5.95046	2.67386e-09	2.31273e-06	Grap	160.968	-0.197767	0.0836811	-2.36334	0.018111	0.162975	Mamdc2	13.5767	-0.343398	0.149138	-2.30254	0.0213045	0.356614
Etv4	234.635	-0.681045	0.156033	-4.36474	1.27272e-05	0.00099543	Grb2	480.054	-0.154173	0.0726536	-2.12203	0.0338351	0.238253	Mamld1	290.315	-0.250446	0.105103	-2.38287	0.0171784	0.323587
Eva1c	22.3094	0.350287	0.168939	2.07345	0.0381309	0.203188	Grhpr	25.9866	0.401611	0.19296	2.08132	0.037405	0.251205	Map1s	722.053	-0.131669	0.0552989	-2.38104	0.017264	0.323885
Exd1	22.963	-0.336556	0.154046	-2.18477	0.0289057	0.172077	Grin2a	1.8421	-0.456147	0.213402	-2.1375	0.0325572	0.232428	Map2k2	711.587	-0.104728	0.0448396	-2.3356	0.0195119	0.344831
Exosc5	95.9566	0.332057	0.10285	3.22857	0.00124411	0.0250252	Grk6	124.459	0.279647	0.134122	2.08502	0.0370673	0.250171	Map3k15	37.1982	0.439977	0.141764	3.10358	0.00191195	0.109906
Extl1	54.5676	0.52758	0.126375	4.17473	2.98339e-05	0.00185096	Grm3	89.9161	0.571678	0.184173	3.10403	0.00190904	0.0395697	Map3k6	62.6995	0.498356	0.146988	3.39045	0.000697786	0.0626186
Extl2	218.895	0.404545	0.101681	3.97859	6.93248e-05	0.00320551	Grm7	12.7725	0.52449	0.227927	2.30113	0.0213842	0.178229	Map6	1494.48	-0.283192	0.0956043	-2.96213	0.00305521	0.147215
Ezh1	464.305	0.224359	0.0870511	2.57732	0.00995692	0.0926038	Gsk3a	169.847	-0.204764	0.0807883	-2.53457	0.0112584	0.125208	Mapk7	239.928	-0.276241	0.105156	-2.62697	0.0086149	0.236661
F13a1	150.551	0.478957	0.188225	2.54459	0.0109406	0.0979988	Gsn	270.252	0.54359	0.213571	2.54525	0.0109201	0.122667	March2	578.915	0.283539	0.0933038	3.03888	0.00237459	0.127856
F2r	56.0787	0.307362	0.118494	2.5939	0.00948929	0.0897879	Gspt1	400.303	-0.238483	0.10134	-2.35328	0.0186085	0.165708	March4	204.133	-0.281707	0.114173	-2.46737	0.013611	0.290429
F830016B08Rik	8.22244	0.662822	0.190401	3.48119	0.000499184	0.0130838	Gsr	86.4662	0.876145	0.224535	3.90204	9.53847e-05	0.00469559	Mars2	98.7596	-0.270763	0.103348	-2.61991	0.00879543	0.239179
F930015N05Rik	16.5427	-0.444933	0.178483	-2.49286	0.0126719	0.106291	Gstm1	67.1695	0.447068	0.198893	2.24778	0.0245904	0.195268	Matn4	155.736	-0.286876	0.102606	-2.79589	0.00517562	0.194168
Faah	87.5882	0.521033	0.155233	3.35645	0.000789493	0.018054	Gstm7	32.6926	0.530328	0.234428	2.26222	0.0236841	0.190697	Maz	1886.52	-0.136508	0.0676083	-2.0191	0.0434773	0.47455
Fabp5	370.165	-0.403527	0.133712	-3.01788	0.00254549	0.038799	Gsto2	2.07152	0.593353	0.229745	2.58266	0.00980419	0.115156	Mbd2	340.822	0.238329	0.0699323	3.408	0.000654404	0.0602155
Fabp7	60.3623	-0.551375	0.191497	-2.8793	0.00398564	0.0505651	Gstp1	102.664	0.457444	0.200808	2.27802	0.0227257	0.185434	Mboat7	1320.8	-0.193444	0.0735641	-2.6296	0.00854842	0.235636
Fads6	249.193	0.289072	0.096641	2.9912	0.00277883	0.0404954	Gtdc1	39.4012	-0.257059	0.126549	-2.0313	0.0422249	0.271688	Mcm5	43.1801	-0.330429	0.121932	-2.70993	0.00672968	0.214407
Fam103a1	58.8884	0.230691	0.115039	2.00534	0.0449272	0.224403	Gtf2h2	195.824	-0.2837	0.10286	-2.75813	0.00581338	0.0823715	Mctp2	15.5068	0.387187	0.148717	2.60352	0.0092271	0.241847
Fam117a	81.5865	-0.406479	0.110623	-3.67445	0.000238365	0.00797649	Gtf2i	545.423	-0.175992	0.0891945	-1.97313	0.0484811	0.293132	Mcts1	173.798	0.176656	0.0853649	2.06942	0.0385067	0.459609
Fam129a	70.7066	0.301608	0.14712	2.05008	0.0403565	0.210725	Gtf3c3	31.7174	0.352403	0.150288	2.34485	0.0190348	0.166935	Mecom	28.0653	-0.361289	0.141456	-2.55407	0.0106472	0.258819
Fam131b	379.996	0.38515	0.116987	3.29224	0.000993921	0.0213664	Gtf3c4	119.241	-0.241602	0.1192	-2.02685	0.0426775	0.273103	Med13l	1874.64	-0.124834	0.0545404	-2.28883	0.022089	0.364085
Fam134b	546.935	0.266162	0.0899074	2.96041	0.00307234	0.0431477	Guf1	30.6601	0.488926	0.155416	3.14591	0.00165571	0.0361075	Mei1	109.448	0.288669	0.143349	2.01375	0.0440357	0.477068
Fam13c	577.206	-0.55645	0.107747	-5.16443	2.41176e-07	6.22149e-05	H1f0	88.6163	0.595877	0.153256	3.88813	0.000101021	0.0047967	Meis1	29.7094	0.299361	0.144894	2.06607	0.0388218	0.460418
Fam160a2	191.737	-0.190157	0.0930145	-2.04438	0.0409165	0.212893	H1fx	5.89867	0.737814	0.239084	3.08601	0.00202863	0.0409087	Men1	610.425	-0.192896	0.0723583	-2.66585	0.00767935	0.226562
Fam168a	1523.56	-0.224999	0.089885	-2.50318	0.0123082	0.104916	H2-Aa	178.391	0.667698	0.225356	2.96286	0.00304797	0.053141	Meox1	4.98386	0.290564	0.134253	2.1643	0.0304415	0.417776
Fam169a	13.3783	-0.439297	0.176907	-2.48321	0.0130206	0.108289	H2-Ab1	219.612	0.721001	0.226491	3.18335	0.00145582	0.0327071	Mertk	640.065	0.200879	0.0873128	2.30068	0.0214098	0.35736
Fam174a	202.543	0.149838	0.0749482	1.99922	0.0455843	0.226262	H2-D1	1598.41	0.562062	0.192996	2.9123	0.00358776	0.0591558	Mest	351.591	-0.256782	0.103545	-2.4799	0.013142	0.286094
Fam181a	35.1327	-0.723582	0.176587	-4.09759	4.17468e-05	0.00237925	H2-Eb1	169.796	0.668238	0.222704	3.00057	0.00269478	0.0489192	Mettl7a1	336.638	0.252328	0.118625	2.12711	0.0334107	0.435154
Fam181b	380.267	-0.455492	0.138429	-3.29043	0.00100035	0.0214732	H2-K1	2758.4	0.476331	0.181703	2.62148	0.00875476	0.106975	Mex3d	200.528	-0.290408	0.0745194	-3.89708	9.73607e-05	0.0160583
Fam184b	45.3288	-0.689365	0.17462	-3.9478	7.88726e-05	0.0035358	H2-M3	86.3846	0.959501	0.192928	4.97336	6.58038e-07	0.000129575	Mfap3	309.253	-0.199439	0.0987662	-2.0193	0.0434559	0.47455
Fam188b	37.7073	-0.303152	0.147328	-2.05766	0.0396227	0.207847	H2-Ob	54.4947	-0.313807	0.13342	-2.35203	0.0186714	0.165766	Mfge8	1544.38	-0.493724	0.128719	-3.83568	0.000125219	0.019392
Fam189a2	327.728	0.367567	0.108912	3.3749	0.000738437	0.0172623	H2-Q10	3.81296	0.785454	0.240687	3.26338	0.0011009	0.0268997	Mfhas1	600.542	-0.21904	0.0902031	-2.4283	0.01517	0.305536
Fam189b	73.0809	-0.30055	0.116713	-2.57512	0.0100205	0.0928424	H2-Q4	717.655	0.490456	0.213949	2.2924	0.0218825	0.180534	Mfsd7a	13.434	0.291033	0.148094	1.9652	0.0493914	0.499831
Fam198a	194.316	-0.27897	0.138974	-2.00736	0.0447118	0.223848	H2-Q5	108.977	0.64881	0.237048	2.73703	0.00619957	0.0861588	Mgat4a	467.436	-0.156052	0.0630212	-2.47618	0.0132795	0.286624
Fam199x	160.043	-0.243889	0.0942543	-2.58756	0.00966579	0.0907572	H2-Q8	9.97136	0.811878	0.240193	3.38011	0.00072457	0.0204008	Mgat4b	696.982	-0.129236	0.0621662	-2.07887	0.0376289	0.454553
Fam19a2	3.79246	-0.495645	0.189345	-2.61769	0.00885281	0.0855217	H2-T10	9.57409	0.79071	0.219625	3.60026	0.000317895	0.0111964	Mgat5b	1342.56	-0.252091	0.100234	-2.51503	0.0119021	0.273239
Fam208a	473.262	-0.281115	0.0979493	-2.87	0.00410468	0.0516298	H2-T23	423.826	0.764441	0.157972	4.8391	1.30429e-06	0.00021561	Mgst1	97.6128	0.623727	0.123209	5.06233	4.14156e-07	0.000278744
Fam210a	186.932	-0.265326	0.100826	-2.63152	0.00850043	0.0833269	Hadh	53.8093	0.30029	0.137431	2.18503	0.0288863	0.215841	Milr1	4.22245	0.226437	0.105343	2.14952	0.0315936	0.427156
Fam210b	89.8091	-0.269878	0.112836	-2.39177	0.0167676	0.126528	Haghl	37.6179	0.320956	0.141892	2.26197	0.0236992	0.190704	Mink1	4374.5	-0.177048	0.0863624	-2.05006	0.0403581	0.467102
Fam213a	695.73	0.454493	0.14591	3.11488	0.00184022	0.0315002	Hapln2	112.809	0.775178	0.203702	3.80545	0.000141546	0.00617361	Mir3101	5.02519	0.384241	0.129614	2.96451	0.0030317	0.14706
Fam213b	62.419	0.321412	0.12008	2.67665	0.00743629	0.0761501	Haus8	17.5402	0.385438	0.172413	2.23555	0.0253812	0.198629	Mitf	66.2832	0.285562	0.126292	2.26113	0.0237509	0.375494
Fam214a	410.568	0.57959	0.177533	3.26468	0.00109587	0.0230525	Hax1	41.8705	-0.293721	0.132676	-2.21383	0.0268405	0.205807	Mkln1	441.967	0.168892	0.0851562	1.98333	0.0473311	0.492127
Fam214b	253.541	-0.186905	0.0836021	-2.23566	0.0253743	0.160337	Hbegf	51.3632	-0.629627	0.180638	-3.48557	0.000491087	0.0155453	Mmp24	504.431	-0.149379	0.0697606	-2.1413	0.0322497	0.42981
Fam219a	455.633	0.233638	0.0599754	3.89557	9.79696e-05	0.00418763	Hcar2	39.2123	0.465041	0.221232	2.10205	0.0355486	0.24498	Mmp8	20.1676	0.267829	0.0916391	2.92265	0.00347071	0.159055
Fam222b	184.673	-0.26086	0.0823956	-3.16595	0.00154579	0.0281303	Hccs	46.9904	-0.27776	0.119946	-2.31571	0.0205742	0.174649	Mmp9	62.858	0.254956	0.102719	2.48206	0.0130625	0.284748
Fam26f	5.86876	0.554504	0.189297	2.92928	0.00339745	0.0460425	Hdac5	402.87	-0.178472	0.0727258	-2.45404	0.0141263	0.142112	Mnda	2.62785	0.252489	0.106745	2.36535	0.0180131	0.332912
Fam32a	257.962	0.234323	0.0685358	3.41898	0.000628564	0.0154814	Hdc	49.0066	1.28688	0.241621	5.32602	1.00388e-07	3.20047e-05	Mobp	1585.07	0.432714	0.14907	2.90275	0.00369903	0.16436
Fam3a	149.755	0.262135	0.082322	3.18426	0.00145125	0.0273229	Heatr3	62.075	0.295679	0.122027	2.42307	0.0153902	0.148898	Mocs1	107.423	0.280192	0.123057	2.27692	0.022791	0.368364
Fam43a	89.9884	0.332653	0.119751	2.77787	0.00547161	0.0626176	Hecw2	25.6076	1.07966	0.210239	5.13539	2.8156e-07	6.6142e-05	Mog	267.477	0.36202	0.147652	2.45184	0.0142126	0.295212
Fam57a	141.419	0.373948	0.118737	3.14937	0.00163625	0.0292338	Helb	42.6812	0.373602	0.140575	2.65768	0.00786799	0.0999549	Mpg	104.344	0.305439	0.123541	2.47237	0.0134221	0.287934
Fam69a	55.9545	-0.275571	0.109265	-2.52204	0.0116676	0.101515	Helz2	99.7676	0.760487	0.157413	4.83115	1.35749e-06	0.000218997	Mpo	23.0844	0.150892	0.0747528	2.01855	0.0435345	0.47455
Fam71a	29.4114	-0.46926	0.192456	-2.43827	0.0147577	0.116785	Hepacam	126.348	0.605054	0.193941	3.11979	0.00180983	0.0381631	Mpp6	368.577	0.261453	0.106159	2.46285	0.0137836	0.291564
Fam76a	333.457	0.209826	0.0659343	3.18235	0.00146084	0.0273982	Herc6	69.6425	0.449369	0.143639	3.12845	0.00175729	0.0377668	Mpv17l	513.424	0.19735	0.09426	2.09367	0.0362891	0.446102
Fam83d	80.2607	0.867716	0.190526	4.55431	5.25582e-06	0.000529611	Herpud1	1090.96	-0.326962	0.159909	-2.04467	0.0408871	0.265895	Mpzl2	51.4551	0.242237	0.107271	2.25818	0.0239343	0.376596
Fam84a	34.0838	-0.510422	0.172286	-2.96265	0.00305007	0.0430895	Herpud2	155.536	-0.192549	0.0781839	-2.46276	0.0137871	0.139961	Mr1	61.9771	0.348586	0.121016	2.8805	0.00397041	0.171941
Fam84b	51.4141	-0.408257	0.139804	-2.92021	0.00349801	0.0468867	Hes1	224.866	-0.484417	0.149112	-3.24867	0.00115945	0.0279071	Mrpl41	309.485	0.424149	0.139467	3.04122	0.00235624	0.127719
Fam98c	84.6235	-0.269937	0.124584	-2.16671	0.0302571	0.176828	Hexa	1009.42	-0.467421	0.111965	-4.1747	2.98379e-05	0.00220846	Ms4a4b	5.42648	0.25938	0.0919737	2.82016	0.00479997	0.188995
Fan1	159.748	0.298508	0.119508	2.49782	0.0124961	0.105781	Hexb	9211.69	-0.331931	0.0935158	-3.54946	0.000386024	0.0131523	Ms4a4c	2.52369	0.229166	0.0930549	2.4627	0.0137895	0.291564
Fanci	7.31939	0.541954	0.189693	2.85701	0.00427658	0.0530209	Hfe	177.832	-0.261479	0.0973538	-2.68586	0.00723431	0.0950612	Ms4a6b	23.0599	0.339395	0.146039	2.32401	0.0201252	0.348054
Fas	39.2073	0.314098	0.15722	1.99782	0.0457357	0.226569	Hgf	4.68697	0.592383	0.241726	2.45064	0.0142603	0.142603	Ms4a6c	21.9093	0.425618	0.124786	3.41077	0.000647802	0.0602155
Fastkd1	66.9029	-0.264589	0.113552	-2.33011	0.0198005	0.139104	Hgsnat	112.654	0.302469	0.121222	2.49517	0.0125897	0.133506	Msn	452.563	0.268798	0.128004	2.09992	0.035736	0.443567
Fat3	337.115	-0.372265	0.137787	-2.70174	0.00689785	0.0724471	Hhat	9.22796	0.496581	0.234547	2.1172	0.0342433	0.239913	Msr1	6.58813	0.263458	0.12049	2.18656	0.0287747	0.405023
Fat4	224.893	-0.384063	0.150826	-2.5464	0.010884	0.0977632	Hhex	116.592	-0.216157	0.0965576	-2.23863	0.02518	0.197632	Msrb1	106.362	0.404283	0.119558	3.38149	0.000720938	0.0643387
Fbln5	66.554	0.577796	0.180893	3.19413	0.00140255	0.0267758	Hic2	44.8871	-0.594301	0.197481	-3.00942	0.0026175	0.0478802	Msrb2	143.856	0.186592	0.090471	2.06245	0.0391652	0.461828
Fbn2	41.559	-0.456622	0.191978	-2.37851	0.0173826	0.129088	Hid1	57.1933	0.502032	0.193697	2.59185	0.00954619	0.113419	Mt1	1427.54	0.25467	0.108516	2.34683	0.0189338	0.339104
Fbrsl1	892.859	-0.443263	0.0921897	-4.80816	1.52323e-06	0.000228547	Hif3a	21.2776	1.08442	0.237654	4.56302	5.04235e-06	0.000577069	Mt2	751.157	0.319169	0.1027	3.10777	0.00188507	0.108933
Fbxl16	107.172	-0.298749	0.144113	-2.07302	0.0381706	0.203282	Hip1	166.062	0.448215	0.17881	2.50665	0.0121881	0.131184	Mterf2	58.5097	0.210065	0.105955	1.98259	0.0474135	0.492204
Fbxl19	185.131	-0.451037	0.11867	-3.80076	0.000144254	0.00555266	Hip1r	71.9298	0.452408	0.193877	2.33348	0.0196232	0.170509	Mtfr1l	482.035	0.11779	0.0555589	2.1201	0.0339977	0.43793
Fbxl22	3.98541	-0.43801	0.190352	-2.30105	0.0213888	0.145737	Hist1h1c	32.4444	0.485631	0.148807	3.26349	0.00110049	0.0268997	Mthfd1l	133.239	0.360693	0.107967	3.34076	0.000835482	0.0693269
Fbxl4	97.8699	0.261521	0.0975032	2.68218	0.00731431	0.0753149	Hist2h2be	7.92268	-0.559392	0.239257	-2.33804	0.019385	0.168988	Mtmr1	445.221	0.151165	0.065042	2.32411	0.0201194	0.348054
Fbxl5	720.193	0.273544	0.0769852	3.5532	0.000380571	0.0109724	Hist3h2a	15.6618	-0.511643	0.197579	-2.58956	0.00960979	0.113771	Mtmr2	332.293	0.14739	0.0719746	2.04781	0.0405787	0.467516
Fbxo2	690.348	0.319956	0.121562	2.63205	0.00848724	0.0833269	Hmga2-ps1	63.6476	-0.340137	0.1358	-2.50469	0.0122557	0.131236	Mtx3	429.854	0.189037	0.0753026	2.51036	0.0120609	0.273239
Fbxo21	679.703	0.220424	0.0862153	2.55667	0.010568	0.0960226	Hmgn2	161.703	0.393873	0.178541	2.20606	0.0273795	0.208421	Mvb12a	160.422	0.195147	0.0977606	1.99617	0.0459153	0.486341
Fbxo31	266.862	0.205665	0.0845667	2.43198	0.0150165	0.117932	Hmox1	373.907	-0.472847	0.155529	-3.04025	0.00236382	0.0449586	Mvp	112.047	0.30112	0.138501	2.17414	0.0296947	0.412468
Fbxo32	263.156	-0.265688	0.11038	-2.40702	0.0160832	0.123042	Hnmt	32.5538	-0.402168	0.174092	-2.31009	0.0208831	0.176308	Mx1	8.25001	0.474736	0.135737	3.49746	0.000469707	0.0502462
Fbxo44	347.726	-0.179448	0.0840716	-2.13447	0.0328043	0.186616	Hnrnph2	187.056	-0.212781	0.0948658	-2.24297	0.0248989	0.196346	Mycn	73.354	-0.481094	0.119288	-4.03305	5.50571e-05	0.0120181
Fbxo7	493.951	0.199433	0.0864618	2.3066	0.0210769	0.144618	Hnrnpl	586.607	-0.16684	0.0848429	-1.96646	0.0492458	0.295696	Myh14	662.496	0.202983	0.0921867	2.20186	0.0276749	0.402162
Fbxw7	106.608	-0.301924	0.108505	-2.78259	0.0053927	0.0620942	Hnrnpul1	595.989	-0.238249	0.0997292	-2.38896	0.016896	0.156783	Myh7	195.732	-0.314344	0.146612	-2.14405	0.0320286	0.427922
Fbxw9	60.6986	-0.265713	0.106305	-2.49954	0.0124355	0.105525	Hp	54.2742	0.937572	0.227543	4.12041	3.78196e-05	0.00259694	Myo10	662.412	-0.297947	0.0836085	-3.56359	0.000365816	0.0434488
Fcgr2b	209.107	0.591474	0.178135	3.32038	0.00089896	0.0197583	Hp1bp3	367.341	-0.177845	0.0771067	-2.30648	0.0210841	0.177205	Myo18b	40.0969	-0.388247	0.136644	-2.84129	0.00449309	0.181897
Fcgr3	630.133	0.413	0.182097	2.26802	0.023328	0.153062	Hpgd	335.777	-0.625387	0.117302	-5.33144	9.74354e-08	3.1821e-05	Myo1e	179.321	0.213308	0.108306	1.96948	0.0488975	0.498008
Fcgr4	14.8199	0.951746	0.192532	4.94332	7.6803e-07	0.000139421	Hpn	69.7556	-0.728264	0.210407	-3.46122	0.000537742	0.0164768	Myo1g	23.534	0.339572	0.130765	2.59682	0.00940912	0.244663
Fchsd1	73.3718	-0.385028	0.113794	-3.38354	0.000715588	0.0169156	Hpse	5.50671	0.688461	0.241221	2.85407	0.00431625	0.0666322	Myo7a	369.202	0.174781	0.0746182	2.34234	0.0191634	0.340581
Fchsd2	349.873	-0.269264	0.0916398	-2.93829	0.0033003	0.0453529	Hr	26.2953	0.592014	0.196224	3.01703	0.00255262	0.0471712	Myom3	27.3994	-0.425546	0.149139	-2.85334	0.0043262	0.178724
Fcna	10.7747	0.793447	0.191786	4.13715	3.51652e-05	0.00206828	Hsd17b1	5.4131	-0.536826	0.232515	-2.30878	0.020956	0.176478	N4bp1	575.369	-0.189503	0.0766544	-2.47217	0.0134295	0.287934
Fcrls	972.037	-0.436518	0.183768	-2.37537	0.0175313	0.129769	Hsd17b4	256.106	-0.212259	0.0731909	-2.90007	0.00373078	0.0604784	Nadk2	515.392	0.170764	0.0831858	2.0528	0.0400915	0.466174
Fdxr	167.26	-0.328455	0.106	-3.09865	0.00194407	0.0326429	Hsp90aa1	1588.88	-0.467688	0.128774	-3.63184	0.000281403	0.0102391	Naip2	27.6271	0.357029	0.144951	2.4631	0.0137742	0.291564
Fech	468.045	0.274678	0.0883398	3.10933	0.00187511	0.0319857	Hsp90ab1	3575.91	-0.488045	0.114546	-4.26071	2.03778e-05	0.00173795	Napsa	5.20565	0.226271	0.112547	2.01045	0.0443833	0.478906
Fem1b	346.401	-0.222907	0.0792837	-2.81151	0.00493096	0.0587835	Hspa1a	2292.55	-0.922503	0.215797	-4.27487	1.91253e-05	0.00167378	Nasp	140.916	-0.276831	0.0988857	-2.7995	0.00511813	0.193162
Fen1	53.0564	0.418828	0.165015	2.53813	0.0111448	0.0985999	Hspa1b	2245.02	-0.808928	0.23234	-3.48166	0.000498322	0.01559	Ncan	4550.42	-0.23812	0.0889139	-2.6781	0.00740416	0.223969
Fermt2	1615.2	-0.274335	0.0942656	-2.91024	0.00361153	0.0476696	Hspa1l	11.2852	-1.06388	0.222442	-4.78275	1.72914e-06	0.000244227	Ncf1	144.591	0.358047	0.149054	2.40212	0.0163002	0.316083
Fezf2	66.078	-0.844178	0.166003	-5.08532	3.67009e-07	8.6915e-05	Hspa4	365.376	-0.178509	0.0842483	-2.11885	0.0341035	0.239332	Nckipsd	620.694	-0.209041	0.0726884	-2.87585	0.00402945	0.172437
Fgd1	75.1859	-0.479225	0.116143	-4.12615	3.68881e-05	0.00213544	Hspa5	3622.89	-0.36501	0.12232	-2.98406	0.00284452	0.050852	Ncmap	5.16291	0.420028	0.141468	2.96907	0.00298703	0.146211
Fgd6	495.099	-0.423787	0.106084	-3.99481	6.47458e-05	0.00312629	Hspa8	4399.1	-0.367277	0.109215	-3.36287	0.000771357	0.020761	Ncoa5	496.369	-0.131817	0.0590119	-2.23374	0.0255005	0.387133
Fgf11	64.998	-0.72527	0.127327	-5.69612	1.22568e-08	6.21463e-06	Hspd1	286.846	-0.583432	0.135052	-4.32005	1.55991e-05	0.00140461	Nde1	190.023	0.2866	0.0998785	2.86949	0.00411135	0.172944
Fgf18	3.86025	0.387883	0.178178	2.17694	0.0294848	0.174184	Hspe1	98.8906	-0.550958	0.191146	-2.8824	0.00394658	0.0629103	Ndrg1	607.226	0.313989	0.119289	2.63217	0.00848402	0.235294
Fgf22	4.71403	0.396512	0.192545	2.05932	0.0394632	0.207312	Hsph1	497.749	-1.18378	0.184011	-6.43321	1.24935e-10	1.8859e-07	Neat1	1974.25	0.34141	0.143341	2.3818	0.017228	0.323587
Fgfbp3	50.8079	-0.333527	0.150417	-2.21735	0.0265993	0.164611	Htatip2	8.71071	0.4586	0.23271	1.97069	0.0487588	0.294355	Nek9	877.562	0.191674	0.0839544	2.28307	0.0224262	0.366279
Fgfrl1	447.93	-0.446497	0.158282	-2.82089	0.00478905	0.0577198	Htra1	128.81	0.944994	0.231807	4.07664	4.56918e-05	0.00291339	Net1	242.246	0.278451	0.109394	2.54539	0.0109156	0.260319
Fgl2	37.1678	1.03321	0.192458	5.36852	7.93857e-08	2.59397e-05	Hvcn1	502.079	-0.329061	0.0641848	-5.12678	2.94742e-07	6.80446e-05	Neu4	87.349	0.241526	0.109413	2.20747	0.027281	0.399158
Fhdc1	71.2191	-0.428064	0.173579	-2.4661	0.0136594	0.111706	Hyal1	7.30951	0.517077	0.238956	2.1639	0.0304723	0.223452	Neurl1b	1392.92	-0.236504	0.115646	-2.04507	0.040848	0.468288
Fjx1	1095.45	-0.455404	0.146822	-3.10174	0.00192384	0.0324405	Iars2	97.4912	0.239668	0.106167	2.25746	0.0239795	0.191922	Neurl2	21.5994	0.310994	0.143413	2.16852	0.0301193	0.415118
Fkbp4	787.106	-0.284904	0.101636	-2.80317	0.00506029	0.0594301	Ier3	446.181	-0.338583	0.127203	-2.66176	0.0077733	0.0993793	Nfatc1	106.485	0.255309	0.121263	2.1054	0.0352561	0.440874
Fkbp5	341.868	0.84368	0.190806	4.42167	9.79408e-06	0.00083728	Ifi204	49.5245	1.21813	0.22092	5.51389	3.50994e-08	1.46869e-05	Nfe2l2	173.014	0.339914	0.129822	2.61832	0.00883647	0.239763
Fkbp9	414.955	0.164133	0.0764942	2.14569	0.0318978	0.183644	Ifi27l2a	8.36506	0.783274	0.238622	3.28249	0.00102893	0.0256086	Nfil3	77.1642	-0.331143	0.122537	-2.7024	0.0068841	0.21467
Flcn	681.549	-0.276273	0.100264	-2.75545	0.00586109	0.0653994	Ifi47	12.9206	0.710759	0.228519	3.11029	0.00186903	0.0390684	Nfkbia	198.461	0.47059	0.107559	4.37517	1.21335e-05	0.00407051
Flnc	61.5671	0.559084	0.160109	3.4919	0.000479605	0.012916	Ifit1	16.3558	0.506592	0.233499	2.16956	0.0300398	0.221861	Ngp	57.8249	0.210156	0.0985678	2.13209	0.0329992	0.432732
Flrt1	252.784	-0.329926	0.136564	-2.41591	0.0156961	0.121104	Ifit2	42.6169	1.02025	0.195838	5.20967	1.89172e-07	4.71414e-05	Ninj1	116.888	0.275236	0.110005	2.50204	0.0123481	0.276259
Flywch1	395.433	0.205208	0.0876787	2.34046	0.01926	0.137143	Ifit3	38.7692	0.92004	0.184916	4.97545	6.5096e-07	0.000129575	Nkg7	4.48896	0.267935	0.0960248	2.79027	0.00526636	0.195889
Fmo5	97.8691	0.334072	0.0918631	3.63663	0.000276231	0.00873484	Ifit3b	7.24536	0.761714	0.234177	3.25273	0.00114301	0.0276328	Nkx6-2	54.7147	0.32849	0.147725	2.22366	0.0261712	0.390031
Fmod	45.4936	1.23282	0.188671	6.53421	6.39482e-11	1.17537e-07	Ifitm1	13.175	0.74214	0.241532	3.07263	0.00212179	0.0419416	Nlgn3	1189.42	-0.264572	0.0947852	-2.79127	0.00525011	0.195854
Fnbp1l	197.389	0.384628	0.135389	2.84091	0.00449843	0.0549833	Ifitm2	36.299	0.538084	0.218264	2.46529	0.0136903	0.139508	Nlrc5	51.4583	0.595799	0.14498	4.10952	3.96489e-05	0.00902041
Fndc4	258.153	-0.27037	0.127056	-2.12796	0.0333404	0.18857	Ifitm3	75.8246	0.767446	0.210919	3.63857	0.000274152	0.0100849	Nme3	156.31	0.182987	0.0770668	2.37439	0.0175779	0.327114
Folh1	290.475	0.300692	0.106746	2.8169	0.00484902	0.058204	Ifitm6	15.2924	0.755743	0.229645	3.29091	0.000998625	0.0251346	Nmi	27.4478	0.285929	0.134421	2.12711	0.0334107	0.435154
Folr2	10.6287	0.419217	0.192444	2.17838	0.0293776	0.173679	Ifnar1	241.199	-0.195315	0.0930357	-2.09935	0.0357859	0.24573	Nmnat3	19.1971	0.361329	0.145967	2.47541	0.0133083	0.286624
Foxc2	1.96195	0.326318	0.16189	2.01568	0.0438334	0.22141	Ifnar2	254.31	-0.2135	0.0845509	-2.52511	0.0115662	0.127466	Noc2l	857.813	-0.208011	0.0742203	-2.80261	0.00506905	0.19266
Foxj1	108.452	0.588279	0.147126	3.99846	6.37556e-05	0.00311664	Ifngr2	258.049	-0.288848	0.0667522	-4.32716	1.51044e-05	0.00137583	Nod1	83.093	0.293324	0.136206	2.15353	0.0312771	0.425269
Foxm1	20.5851	-0.396356	0.175727	-2.25552	0.0241007	0.155601	Ift80	17.9418	0.348132	0.173072	2.01149	0.0442742	0.278586	Nol3	175.768	0.281867	0.126517	2.22789	0.0258875	0.389712
Foxn2	303.055	-0.166975	0.0767359	-2.17597	0.0295574	0.174473	Igf2r	35.732	0.484584	0.218593	2.21683	0.0266344	0.204987	Nol4l	710.365	-0.205538	0.101063	-2.03376	0.0419763	0.472765
Foxp4	74.3935	-0.272981	0.099664	-2.73901	0.00616249	0.0676723	Igfbp5	14.1057	0.486701	0.241604	2.01445	0.0439618	0.277927	Notch1	623.355	-0.208991	0.0963697	-2.16864	0.0301104	0.415118
Fras1	17.1377	-1.04838	0.185698	-5.64565	1.64557e-08	7.56139e-06	Ighmbp2	30.1195	0.302627	0.148523	2.03757	0.0415925	0.269045	Npepl1	171.839	0.231558	0.114365	2.02473	0.0428955	0.47455
Frem1	77.4606	-0.471807	0.16233	-2.90647	0.00365529	0.0479887	Igsf11	20.235	0.697267	0.224832	3.10128	0.00192689	0.0398164	Nphs1	33.59	0.323386	0.133895	2.41522	0.0157258	0.310536
Frem2	139.516	-0.508326	0.135171	-3.76061	0.000169502	0.00638021	Igsf6	119.935	0.535548	0.200041	2.67718	0.00742436	0.0965167	Nprl2	246.63	-0.224728	0.0715541	-3.14067	0.00168564	0.103994
Frmpd1	347.505	-0.29206	0.11923	-2.44955	0.0143033	0.114426	Igtp	83.4079	0.38365	0.169427	2.2644	0.0235495	0.189842	Nqo1	50.1854	0.447559	0.13871	3.22658	0.00125278	0.0894303
Fscn1	1758.04	-0.355698	0.0950613	-3.74178	0.000182722	0.00658515	Iigp1	14.3512	0.835473	0.241678	3.45696	0.0005463	0.0166899	Nr1d2	850.884	0.326682	0.0596673	5.47506	4.37369e-08	4.47894e-05
Fsd1	77.8507	-0.335985	0.106456	-3.15609	0.00159899	0.0286756	Ik	278.9	-0.17185	0.0730009	-2.35409	0.0185682	0.165532	Nr2e1	171.604	-0.274328	0.129091	-2.12508	0.0335803	0.43568
Fstl1	272.186	0.219841	0.0979542	2.24432	0.0248116	0.158415	Il12rb1	8.43296	0.984101	0.234235	4.20134	2.6534e-05	0.00205195	Nrap	11.3899	0.314081	0.135364	2.32026	0.0203267	0.350039
Fth1	9812.32	0.283449	0.101075	2.80435	0.00504184	0.0593107	Il13ra1	233.239	-0.305317	0.153455	-1.98962	0.046633	0.286561	Nrarp	128.853	-0.695045	0.122381	-5.67934	1.35218e-08	1.87507e-05
Fuca1	354.214	0.197645	0.0782895	2.52454	0.0115849	0.100915	Il15ra	25.2489	0.866565	0.212725	4.07363	4.62853e-05	0.00293725	Nrip2	101.197	0.347241	0.136315	2.54735	0.0108546	0.259797
Fuca2	284.733	0.296777	0.0909986	3.26133	0.00110891	0.0231707	Il18bp	11.0225	0.73315	0.21891	3.34909	0.000810772	0.0214369	Nrros	86.8432	0.303684	0.140187	2.16627	0.0302903	0.416591
Fundc2	117.085	0.216949	0.101574	2.13586	0.0326909	0.186457	Il18rap	11.4957	0.97937	0.241426	4.0566	4.97915e-05	0.00305829	Nrsn2	414.499	0.225743	0.0802063	2.81453	0.00488485	0.189221
Fv1	21.453	-0.479041	0.150289	-3.18747	0.00143525	0.0271259	Il1a	1577.06	-0.367661	0.173493	-2.11917	0.0340758	0.239263	Nrtn	13.174	0.334893	0.146942	2.27907	0.0226626	0.367909
Fxn	23.7235	-0.460351	0.150512	-3.05858	0.00222392	0.0351824	Il1f9	4.61344	0.674932	0.237801	2.83822	0.00453652	0.0690273	Nt5c1a	28.4249	0.402178	0.142798	2.8164	0.00485646	0.189177
Fxr1	434.202	-0.164032	0.0707125	-2.31971	0.0203568	0.141458	Il1r2	27.2168	1.19459	0.237892	5.02155	5.12564e-07	0.00010894	Nup133	331.665	-0.145649	0.0642856	-2.26565	0.0234725	0.373919
Fxr2	697.647	-0.136027	0.0488843	-2.78262	0.00539218	0.0620942	Il1rap	87.9846	0.62032	0.184668	3.3591	0.000781962	0.0208575	Nup205	361.47	-0.210515	0.1067	-1.97296	0.0484999	0.498008
Fxyd6	31.3177	-0.513234	0.18477	-2.77769	0.00547473	0.0626176	Il1rn	5.34734	0.816652	0.241036	3.3881	0.000703794	0.0199573	Nupr1	117.042	0.569971	0.144682	3.93948	8.16598e-05	0.0148208
Fyttd1	225.759	-0.172855	0.0736152	-2.34808	0.0188703	0.135483	Il21r	328.33	-0.419177	0.0879593	-4.76558	1.88316e-06	0.000259953	Nwd2	645.746	-0.391007	0.140469	-2.78358	0.0053763	0.197821
Fzd1	458.802	0.640022	0.154372	4.14596	3.38391e-05	0.00200633	Il2rb	9.23246	0.570218	0.240214	2.37379	0.0176064	0.160538	Nyap1	863.763	-0.141171	0.0688833	-2.04942	0.040421	0.467358
Fzd2	437.609	-0.68912	0.134591	-5.12012	3.05347e-07	7.53268e-05	Il33	142.572	0.712859	0.222488	3.20403	0.00135517	0.0310714	Oacyl	24.4446	0.32678	0.144386	2.26324	0.0236211	0.375174
Fzd5	102.087	-0.31243	0.102322	-3.0534	0.00226263	0.0354876	Il6	5.72258	0.636232	0.237173	2.68256	0.00730604	0.095535	Oas1a	11.9306	0.314465	0.147939	2.12563	0.0335337	0.43568
Fzd8	77.8794	-0.44289	0.120252	-3.68301	0.000230499	0.00777352	Ildr2	49.3359	0.582021	0.179529	3.24193	0.00118722	0.0282862	Oas1b	9.66919	0.401872	0.143869	2.79331	0.00521711	0.195074
G6pdx	403.08	0.31403	0.0936231	3.3542	0.000795959	0.0180766	Impa2	9.29718	0.577318	0.23467	2.46013	0.0138888	0.140568	Oas2	16.1845	0.383709	0.148139	2.59019	0.00959234	0.245166
Gaa	1415.73	0.177033	0.065045	2.72169	0.00649481	0.0696344	Impad1	85.5109	0.33006	0.158018	2.08875	0.0367301	0.24938	Oas3	4.6621	0.376424	0.108439	3.47129	0.000517968	0.052621
Gabarapl1	910.462	0.258504	0.0891927	2.89826	0.00375239	0.0487844	Inf2	195.447	0.477455	0.200035	2.38686	0.0169931	0.157306	Oasl2	70.9279	0.580653	0.146889	3.95299	7.71795e-05	0.0143687
Gabbr1	2122.54	-0.259882	0.0703949	-3.69178	0.000222692	0.00756227	Inpp4b	233.233	-0.392022	0.185427	-2.11416	0.0345016	0.240918	Ociad2	690.867	0.359138	0.089576	4.00931	6.08955e-05	0.0128265
Gabbr2	347.4	-0.423048	0.115492	-3.66301	0.000249271	0.00819973	Inpp5a	72.9369	0.490216	0.158644	3.09005	0.00200126	0.0406629	Ogfr	308.739	0.132702	0.0642042	2.06687	0.0387463	0.459859
Gabra2	35.1752	-0.463692	0.16692	-2.77792	0.00547076	0.0626176	Inpp5j	19.7254	0.980312	0.220931	4.43718	9.11432e-06	0.000924846	Olfml1	104.503	0.274099	0.111943	2.44857	0.0143425	0.297018
Gabrg2	9.4401	-0.379576	0.180772	-2.09975	0.0357505	0.196514	Inppl1	210.78	-0.222236	0.0718899	-3.09133	0.00199261	0.0405768	Olfr1033	14.3907	0.298507	0.121668	2.45346	0.0141488	0.295212
Gabrg3	6.79139	-0.713145	0.190874	-3.73621	0.000186812	0.00665105	Insr	246.743	0.325659	0.157438	2.06849	0.0385941	0.256847	Olfr1372-ps1	5.89196	0.275926	0.117561	2.34709	0.0189206	0.339104
Gabrr2	41.4126	0.614943	0.185523	3.31464	0.00091761	0.0201198	Ints12	40.8147	-0.368416	0.146778	-2.51003	0.0120723	0.130361	Opalin	77.1445	0.324904	0.149128	2.1787	0.0293541	0.409977
Gadd45a	45.756	0.284327	0.143036	1.98781	0.0468329	0.22985	Ints3	195.505	-0.247563	0.0770476	-3.21312	0.00131303	0.0303128	Oplah	468.648	0.28137	0.0902421	3.11795	0.00182114	0.107742
Galns	37.7832	0.459887	0.140027	3.28426	0.00102249	0.0218527	Ipcef1	33.9065	0.466548	0.152291	3.06352	0.00218748	0.0425903	Oprk1	60.8788	0.366538	0.143893	2.54729	0.0108564	0.259797
Galnt1	495.75	0.184602	0.073259	2.51986	0.0117403	0.101906	Ipo11	57.5719	-0.308253	0.118467	-2.60201	0.009268	0.111259	Orai3	163.604	0.188744	0.0952766	1.98101	0.0475906	0.493048
Galnt11	143.777	0.180181	0.0820291	2.19655	0.0280528	0.168914	Ipo5	250.57	-0.201823	0.0907808	-2.22319	0.0262029	0.202853	Osbpl9	369.084	0.270416	0.0973406	2.77804	0.00546875	0.198509
Galnt15	44.8267	0.471172	0.180193	2.61481	0.00892769	0.0857992	Ippk	24.2694	0.336507	0.155482	2.16428	0.0304429	0.223452	Osgin1	19.5271	0.61436	0.148147	4.14696	3.36922e-05	0.00800338
Galnt16	952.308	0.155571	0.0769372	2.02205	0.0431707	0.219643	Iqgap1	199.887	0.522857	0.17861	2.92738	0.00341836	0.0571047	Otoa	2.49116	0.206723	0.0956443	2.16137	0.0306664	0.419792
Galnt2	525.472	0.221942	0.0604477	3.67165	0.000240993	0.00801711	Iqsec1	249.42	0.310006	0.0905283	3.42441	0.000616135	0.0180163	Otub2	295.389	-0.297774	0.102576	-2.90297	0.00369644	0.16436
Galnt6	1685.83	0.54601	0.111551	4.89471	9.84491e-07	0.000168325	Irak1bp1	5.362	-0.470666	0.235182	-2.00128	0.0453621	0.282249	Otud7b	533.255	0.251977	0.101143	2.49129	0.0127281	0.282467
Garem	279.752	-0.295922	0.115763	-2.55628	0.0105799	0.0960289	Irf2bp2	688.099	0.33129	0.146971	2.25412	0.0241886	0.193134	P2ry1	31.1505	0.349814	0.148103	2.36196	0.0181785	0.334439
Gareml	470.952	-0.392574	0.120649	-3.25385	0.00113851	0.0236117	Irf4	46.5867	-0.337994	0.154097	-2.19338	0.0282799	0.212496	P2ry12	369.369	-0.254093	0.105535	-2.40766	0.016055	0.314227
Gas1	366.788	-0.214602	0.0889137	-2.4136	0.0157959	0.121476	Irf7	60.5083	0.980212	0.188058	5.21229	1.86523e-07	4.71414e-05	P2ry2	10.6549	0.361081	0.148564	2.43046	0.0150795	0.304855
Gas2l1	227.052	0.168114	0.0742856	2.26308	0.0236307	0.153784	Irf8	1018.48	-0.415156	0.0782675	-5.30432	1.13095e-07	3.3652e-05	P4ha1	563.036	-0.252661	0.111516	-2.26569	0.0234704	0.373919
Gata2	162.242	0.312869	0.159588	1.96048	0.0499399	0.238014	Irf9	156.028	0.363284	0.075658	4.80166	1.57356e-06	0.000235482	Pabpc1l	7.77806	0.268317	0.136054	1.97213	0.0485948	0.498008
Gatb	55.762	0.287911	0.107407	2.68057	0.00734974	0.0755211	Irg1	17.9807	1.48027	0.240874	6.14543	7.97454e-10	7.62708e-07	Padi4	6.567	0.242456	0.0944588	2.56679	0.0102645	0.255475
Gatsl3	77.5302	0.425395	0.154125	2.76006	0.00577899	0.0649651	Irgm1	110.54	0.776324	0.160288	4.84332	1.27686e-06	0.000213714	Pafah1b3	54.8316	-0.374096	0.132889	-2.8151	0.00487617	0.189221
Gba2	237.563	-0.178893	0.0878744	-2.03578	0.0417725	0.215138	Irgm2	122.788	0.45997	0.176064	2.61251	0.00898794	0.108814	Palmd	167.973	-0.274175	0.124551	-2.2013	0.0277148	0.402162
Gbas	360.371	0.228647	0.0815204	2.80479	0.00503498	0.0593107	Irs1	10.2411	0.47142	0.216866	2.17379	0.0297212	0.22048	Papd7	491.47	-0.182648	0.0579834	-3.15	0.00163271	0.10302
Gbp11	27.5977	-0.38921	0.187587	-2.07482	0.0380035	0.202853	Isca1	72.7779	-0.227034	0.0955652	-2.3757	0.0175156	0.160243	Papl	13.25	0.412378	0.145951	2.82546	0.00472128	0.187378
Gbp2	114.449	0.591032	0.189217	3.12357	0.00178672	0.0308718	Isca2	23.4592	0.442816	0.153618	2.88259	0.00394425	0.0629103	Paqr5	52.8648	0.526992	0.146984	3.58537	0.000336607	0.0413466
Gbp2b	2.45781	0.239519	0.11021	2.17329	0.0297587	0.174867	Ispd	4.76674	0.608728	0.241204	2.5237	0.0116126	0.127663	Parp12	144.751	0.310997	0.125758	2.47298	0.013399	0.287934
Gbp4	95.3024	0.638181	0.190259	3.35428	0.000795731	0.0180766	Itga3	11.156	0.643544	0.234753	2.74137	0.00611834	0.0856952	Parp14	103.804	0.562999	0.135022	4.16968	3.05034e-05	0.00751047
Gbp5	99.9153	0.517597	0.168228	3.07676	0.00209267	0.0338884	Itga4	60.2271	0.391665	0.161307	2.42806	0.0151797	0.1475	Parp3	67.7382	0.330944	0.148922	2.22227	0.0262652	0.390031
Gbp6	40.4231	0.7544	0.188589	4.00024	6.32775e-05	0.00311664	Itgad	2.01489	0.475755	0.21984	2.1641	0.0304567	0.223452	Parp9	52.5854	0.440429	0.134353	3.27815	0.0010449	0.0796148
Gbp7	256.752	0.512367	0.139757	3.66612	0.00024626	0.0081253	Itgal	46.2092	0.957481	0.221126	4.33003	1.49089e-05	0.00136733	Pawr	22.99	0.414	0.139898	2.95931	0.0030833	0.147351
Gbp8	9.04192	0.679356	0.1769	3.84034	0.000122866	0.00493612	Itgam	2863.24	-0.323008	0.154264	-2.09386	0.0362725	0.247674	Pbk	2.64419	-0.244353	0.115179	-2.1215	0.0338798	0.437108
Gcat	102.419	0.242492	0.116083	2.08895	0.0367121	0.199562	Itgax	53.4467	0.70769	0.190673	3.71154	0.000206	0.00811276	Pcbd2	52.3847	0.268973	0.120957	2.2237	0.0261683	0.390031
Gcdh	176.24	0.295437	0.106086	2.78488	0.0053548	0.0618515	Itgb1	662.091	-0.238224	0.121251	-1.96471	0.0494477	0.296111	Pcdh10	2913.27	-0.183038	0.0921327	-1.98668	0.0469577	0.492093
Gclc	391.615	0.166441	0.0646236	2.57554	0.0100083	0.0928242	Itgb3	173.004	-0.260051	0.0855479	-3.03983	0.00236713	0.0449586	Pcdh12	4.52833	-0.552417	0.142108	-3.8873	0.000101365	0.0163735
Gclm	539.147	0.56596	0.120405	4.70045	2.59592e-06	0.000332304	Itgb4	70.8808	0.574525	0.223387	2.57188	0.0101149	0.11706	Pcdhga10	95.843	-0.261816	0.101927	-2.56866	0.0102094	0.255017
Gcnt2	184.26	0.285359	0.117459	2.42944	0.0151221	0.118381	Itgb5	3812.38	-0.214755	0.0898213	-2.39091	0.0168067	0.156388	Pcdhga11	232.948	-0.172938	0.0861218	-2.00807	0.0446363	0.480137
Gcnt4	240.998	-0.515481	0.167681	-3.07417	0.00211087	0.0340331	Itgb7	27.4314	0.724927	0.240569	3.01339	0.00258348	0.0474524	Pcdhga12	187.582	-0.209365	0.0832589	-2.51463	0.0119158	0.273239
Gdap1	55.1859	0.448738	0.144579	3.10376	0.0019108	0.0322948	Itm2b	3004.56	-0.274217	0.0908948	-3.01686	0.00255408	0.0471712	Pcdhgc3	850.228	-0.203216	0.0819835	-2.47875	0.0131845	0.286249
Gdf11	57.2176	-0.489154	0.137766	-3.55061	0.000384347	0.0109737	Itm2c	1030.97	-0.194253	0.0772874	-2.51338	0.0119579	0.129658	Pclo	5064.6	-0.183429	0.0930505	-1.97128	0.0486915	0.498008
Gdi1	1580.03	-0.133896	0.0575523	-2.32651	0.0199913	0.139644	Itpk1	156.46	0.468456	0.160874	2.91195	0.00359176	0.0591558	Pcmtd1	783.592	0.159177	0.0724241	2.19785	0.0279602	0.402531
Gdpd3	14.8788	-0.381287	0.17419	-2.18892	0.0286028	0.171174	Itpr1	166.677	0.304758	0.132276	2.30396	0.0212247	0.177403	Pctp	19.7607	0.351561	0.146619	2.39778	0.0164946	0.318871
Gdpd5	220.926	0.323974	0.110033	2.94433	0.00323658	0.0448969	Itpr3	190.692	0.341489	0.124804	2.7362	0.00621536	0.0862421	Pcyox1	1138.18	0.147896	0.0634516	2.33085	0.0197611	0.346204
Gem	248.325	-0.384403	0.167509	-2.29483	0.021743	0.146993	Izumo4	10.9718	0.798212	0.204239	3.90822	9.29771e-05	0.00464539	Pdcd1	5.29269	0.212336	0.0829896	2.55858	0.0105099	0.258528
Gemin4	69.101	0.347104	0.12548	2.76621	0.00567113	0.063899	Jakmip3	22.7179	0.653641	0.194129	3.36704	0.000759804	0.020761	Pde4c	50.2862	0.297617	0.146979	2.0249	0.0428775	0.47455
Gemin8	41.1399	-0.272762	0.12905	-2.11361	0.0345487	0.192195	Jam3	85.2007	0.390197	0.197653	1.97415	0.0483646	0.292636	Pdgfc	87.9723	-0.294375	0.11263	-2.61365	0.00895803	0.239763
Get4	242.973	0.192473	0.0956076	2.01316	0.0440977	0.222059	Jdp2	73.5127	0.776513	0.209044	3.71459	0.000203533	0.00806305	Pdgfd	38.4095	0.29965	0.149043	2.0105	0.0443784	0.478906
Gfm2	128.909	-0.311285	0.0788886	-3.94588	7.95065e-05	0.00355338	Josd1	73.4247	-0.293446	0.112763	-2.60231	0.0092598	0.111259	Pdlim2	60.3489	0.308402	0.144489	2.13444	0.0328069	0.432596
Gfod2	42.6789	-0.319042	0.138338	-2.30625	0.0210964	0.144684	Josd2	74.6544	0.390134	0.169737	2.29847	0.0215353	0.178926	Pdzd2	996.278	-0.18171	0.0882669	-2.05865	0.0395282	0.463351
Gfpt2	23.9257	-0.373296	0.163201	-2.28734	0.0221761	0.148487	Jph1	14.0304	0.61354	0.221826	2.76587	0.00567718	0.0809557	Pdzd8	804.135	-0.155335	0.0739221	-2.10133	0.0356122	0.442836
Gga3	317.14	-0.227288	0.0952791	-2.38549	0.0170563	0.12748	Kat2b	146.243	0.242871	0.118362	2.05193	0.0401763	0.262933	Pear1	124.841	0.300255	0.14809	2.02751	0.04261	0.4739
Ggnbp2	353.885	-0.161532	0.0690658	-2.33881	0.0193454	0.137551	Katnb1	33.6711	0.304342	0.14582	2.08711	0.036878	0.249622	Pecr	28.3771	0.289684	0.128073	2.26188	0.023705	0.375494
Ggt1	113.081	0.292728	0.111604	2.62291	0.00871827	0.0845046	Kazn	82.8619	0.619692	0.19832	3.12471	0.0017798	0.0380694	Perp	68.0322	0.402778	0.147745	2.72617	0.00640742	0.210738
Ggt5	170.427	0.271245	0.124381	2.18076	0.029201	0.173343	Kbtbd11	49.1354	0.677037	0.20195	3.3525	0.000800848	0.0212344	Pex6	691.052	-0.17917	0.0691332	-2.59166	0.00955135	0.244663
Ghitm	901.186	0.150746	0.0664145	2.26977	0.0232213	0.152635	Kcna1	183.702	0.894488	0.219876	4.06814	4.73896e-05	0.0029791	Pgd	328.622	0.25093	0.0921562	2.72287	0.00647168	0.211186
Gigyf2	346.111	-0.205489	0.0961204	-2.13783	0.0325308	0.186206	Kcna2	60.7917	0.650676	0.20325	3.20136	0.0013678	0.0312007	Pglyrp1	60.1316	0.34436	0.149017	2.31088	0.0208393	0.353461
Gimap6	133.521	-0.290774	0.14447	-2.01269	0.0441474	0.222081	Kcna6	146.579	0.423123	0.204664	2.0674	0.0386964	0.257272	Phf11b	4.94661	0.303266	0.123371	2.45817	0.0139647	0.293392
Gins4	139.182	0.240821	0.0977417	2.46385	0.0137454	0.111754	Kcna7	3.35042	-0.595537	0.239841	-2.48305	0.0130264	0.135527	Phf23	294.516	-0.18767	0.0838391	-2.23845	0.0251917	0.383165
Gipc1	223.966	0.168093	0.0837003	2.00828	0.0446138	0.22351	Kcnab1	4.60663	0.493815	0.234953	2.10176	0.0355746	0.245018	Phka1	413.816	0.406892	0.0946715	4.29794	1.72396e-05	0.00515689
Git1	1626.83	0.334071	0.0825826	4.0453	5.22568e-05	0.00270558	Kcnab2	36.8134	0.489025	0.236948	2.06385	0.0390316	0.258439	Phka2	611.289	0.301458	0.145396	2.07335	0.0381393	0.4577
Gja4	69.4824	0.299543	0.149858	1.99885	0.0456248	0.226262	Kcnd1	128.628	-0.352184	0.118279	-2.97758	0.00290538	0.0514965	Phlda1	228.642	-0.244908	0.117019	-2.09288	0.0363596	0.446628
Gja5	6.68017	-0.406787	0.187504	-2.16949	0.0300455	0.175871	Kcnh4	7.2152	-0.606053	0.237188	-2.55516	0.010614	0.120647	Phlpp2	721.943	-0.179912	0.0680587	-2.64348	0.00820586	0.232951
Gjb6	1786.92	0.589576	0.120647	4.88676	1.02507e-06	0.000173249	Kcnk5	2.27876	0.483171	0.241031	2.0046	0.0450059	0.280292	Phrf1	617.328	-0.101742	0.0428279	-2.37561	0.0175202	0.326938
Gjc2	724.349	-0.382449	0.139266	-2.74618	0.0060294	0.0667593	Kctd13	117.653	0.651008	0.158516	4.10688	4.01038e-05	0.00268495	Phyhd1	282.848	0.327825	0.149116	2.19845	0.0279172	0.402531
Gkn3	23.6999	-0.417698	0.186635	-2.23805	0.0252178	0.160204	Kctd3	107.522	0.39447	0.114123	3.45652	0.000547189	0.0166899	Pianp	1810.86	-0.268705	0.0840309	-3.1977	0.0013853	0.0936476
Gli3	366.439	-0.543391	0.119186	-4.55918	5.13535e-06	0.000529481	Kdm2b	230.53	-0.347028	0.0908902	-3.8181	0.000134484	0.00596272	Pigp	117.535	0.186157	0.0870722	2.13796	0.0325198	0.431508
Glis2	138.835	-0.321609	0.111324	-2.88895	0.00386525	0.0495507	Kdm5d	52.9691	0.359252	0.151551	2.3705	0.017764	0.161152	Pik3ip1	311.251	0.311698	0.133071	2.34234	0.0191634	0.340581
Glud1	2599.6	-0.395048	0.0971647	-4.06576	4.78759e-05	0.00259035	Keap1	116.524	0.287617	0.0827591	3.47535	0.000510188	0.015887	Pik3r1	1670.8	0.177241	0.0672402	2.63594	0.00839039	0.235294
Gm10037	4.45613	-0.588709	0.1857	-3.17021	0.00152327	0.0278585	Khdrbs3	91.0811	-0.503364	0.1333	-3.77617	0.000159259	0.00670592	Pim2	292.818	-0.19435	0.0859565	-2.26103	0.0237575	0.375494
Gm10069	5.70878	-0.405129	0.191566	-2.11482	0.034445	0.191848	Kif18a	2.12187	0.52014	0.221564	2.34758	0.0188958	0.166448	Pim3	369.256	0.164894	0.0700564	2.35373	0.0185862	0.33723
Gm11627	13.0616	-0.569712	0.192562	-2.95859	0.00309049	0.0433612	Kif1a	337.119	0.400709	0.194074	2.06472	0.0389491	0.258438	Pink1	3807.56	0.187852	0.0862284	2.17854	0.0293656	0.409977
Gm11944	15.0424	-0.42804	0.17597	-2.43246	0.0149966	0.117857	Kif1b	978.943	0.559427	0.162387	3.44502	0.000571018	0.0171819	Pip5kl1	84.9505	0.327877	0.14732	2.22562	0.0260396	0.390031
Gm12250	19.2156	0.768969	0.192547	3.99366	6.50603e-05	0.00312629	Kif21a	61.3042	0.553108	0.186532	2.96522	0.00302466	0.0529414	Pir	53.6471	0.523238	0.125233	4.17812	2.93927e-05	0.00741844
Gm13375	137.906	0.631836	0.140118	4.50931	6.50394e-06	0.000613038	Kif6	3.39771	0.484441	0.239572	2.02211	0.0431655	0.274969	Pirb	16.6655	0.33639	0.1266	2.6571	0.00788151	0.227746
Gm14057	21.1377	-0.629715	0.184948	-3.40482	0.000662074	0.0160902	Kirrel3	22.496	0.548923	0.214826	2.55519	0.0106129	0.120647	Pkp1	5.05112	-0.238806	0.114388	-2.08769	0.0368256	0.449625
Gm14403	43.6766	-0.323685	0.153882	-2.10346	0.0354256	0.195166	Klc4	92.9754	-0.280759	0.139783	-2.00854	0.0445863	0.279692	Pla1a	14.8093	0.412841	0.148848	2.77357	0.00554452	0.200359
Gm15328	1.85069	-0.332303	0.164873	-2.01551	0.0438516	0.221426	Klf10	137.724	-0.341968	0.161342	-2.11952	0.0340463	0.239182	Plac8	3.3054	0.215505	0.091985	2.34283	0.0191383	0.340581
Gm15417	39.207	0.515414	0.160512	3.21106	0.00132247	0.025962	Klf13	567.583	0.646194	0.139386	4.636	3.55208e-06	0.000436351	Plagl1	230.077	-0.211652	0.105004	-2.01565	0.0438361	0.475544
Gm15760	3.58538	0.510785	0.189083	2.70137	0.00690539	0.0724746	Klf15	15.7883	0.703431	0.22896	3.07229	0.00212425	0.0419416	Platr17	3.42368	0.278684	0.135495	2.05678	0.0397073	0.464441
Gm15941	3.91839	-0.502903	0.187992	-2.67513	0.00747006	0.0763306	Klf2	2863.71	-0.385941	0.131908	-2.92584	0.00343528	0.0571663	Plaur	14.0051	0.307829	0.146531	2.10077	0.0356608	0.4431
Gm16386	15.6467	-0.428938	0.187402	-2.28887	0.0220871	0.148314	Klf9	65.2881	0.751457	0.193003	3.8935	9.88072e-05	0.00475909	Plbd1	16.3781	0.268041	0.101354	2.64459	0.00817896	0.232596
Gm16861	7.58703	0.409548	0.191694	2.13647	0.0326409	0.186317	Klhdc8b	95.8601	-0.569163	0.165044	-3.44855	0.000563602	0.0170353	Pld1	113.67	0.429201	0.135317	3.17181	0.0015149	0.0982741
Gm16938	8.05658	0.375528	0.188843	1.98857	0.0467483	0.22985	Klhl2	115.237	0.427421	0.138936	3.07639	0.00209522	0.0418107	Plekha2	232.959	0.352291	0.126678	2.781	0.00541917	0.198509
Gm17660	4.35091	-0.434898	0.188017	-2.31307	0.0207188	0.143095	Klhl26	32.0324	0.374023	0.144585	2.58687	0.00968524	0.114361	Plekhd1	42.929	0.608786	0.133609	4.55646	5.2023e-06	0.00227115
Gm1966	25.4724	0.665885	0.190188	3.50119	0.000463194	0.0126339	Klhl38	16.735	-0.664418	0.209812	-3.16672	0.00154167	0.0342906	Plekhf1	28.3991	0.437033	0.149136	2.93044	0.00338487	0.157567
Gm2011	4.07034	-0.376866	0.191968	-1.96317	0.0496263	0.237071	Klhl6	122.42	-0.265758	0.114582	-2.31936	0.0203755	0.173952	Plin3	142.804	0.305286	0.107887	2.82969	0.00465936	0.185376
Gm20199	18.7723	-0.447162	0.186616	-2.39616	0.0165678	0.12538	Klhl7	102.892	-0.33735	0.125718	-2.6834	0.00728788	0.0954954	Plin4	96.8787	0.388444	0.112223	3.46135	0.000537466	0.0539235
Gm20605	58.5402	-0.350442	0.152851	-2.2927	0.0218653	0.147476	Klk8	53.363	-0.399399	0.180714	-2.21012	0.027097	0.206852	Plk5	215.207	-0.292078	0.144518	-2.02105	0.0432751	0.47455
Gm2061	16.1623	-0.443662	0.181035	-2.45069	0.0142581	0.114189	Klra2	6.48603	1.12487	0.239787	4.69114	2.71688e-06	0.000346467	Plxna1	1834.01	-0.171201	0.0774276	-2.21111	0.0270284	0.396179
Gm2115	96.4828	0.263724	0.127719	2.06488	0.0389341	0.205931	Klrg2	3.40858	-0.880147	0.241247	-3.64832	0.000263962	0.00984573	Plxnc1	779.006	-0.356949	0.104928	-3.40183	0.000669368	0.0610864
Gm2518	2.67139	-0.372461	0.180603	-2.06232	0.0391773	0.206527	Klrk1	2.49908	0.48578	0.236178	2.05683	0.0397021	0.26085	Pm20d1	39.527	0.268343	0.133984	2.0028	0.0451983	0.482945
Gm266	59.853	-0.8029	0.172976	-4.64169	3.45575e-06	0.000392328	Kndc1	169.25	0.962568	0.197962	4.86239	1.15976e-06	0.000201678	Pmel	6.17681	-0.262002	0.111643	-2.34679	0.0189359	0.339104
Gm2a	741.886	0.199188	0.0870463	2.2883	0.02212	0.148314	Knop1	75.3357	0.256677	0.111327	2.30562	0.0211319	0.177205	Pmvk	281.959	0.164838	0.0775957	2.12431	0.033644	0.436157
Gm3219	6.86665	-0.417768	0.192266	-2.17286	0.0297906	0.174867	Kpna3	162.505	-0.339925	0.126058	-2.69658	0.00700559	0.0924185	Pnoc	45.3264	-0.367072	0.134637	-2.72638	0.00640328	0.210738
Gm4951	11.8863	0.573858	0.189696	3.02514	0.00248518	0.038224	Kpnb1	741.206	-0.17153	0.0693937	-2.47183	0.0134423	0.138066	Pnpla2	222.02	0.313143	0.109328	2.86424	0.00418008	0.174023
Gm5512	2.97008	-0.425934	0.182366	-2.3356	0.0195119	0.138067	Kras	147.632	-0.268181	0.126961	-2.1123	0.0346606	0.241094	Pnpla7	282.15	0.378743	0.118976	3.18334	0.00145584	0.097078
Gm6377	8.20293	0.378419	0.192173	1.96916	0.0489346	0.235886	Lactb	72.2793	-0.274541	0.116358	-2.35945	0.0183022	0.163924	Pom121	1179.31	-0.152969	0.0661806	-2.31139	0.0208115	0.353461
Gm694	36.824	0.447192	0.180217	2.48141	0.0130863	0.108589	Lag3	1043.51	-0.406328	0.108493	-3.74521	0.000180243	0.00729142	Pop5	313.989	0.212408	0.0912542	2.32765	0.0199308	0.348054
Gm7694	65.9715	-0.278271	0.134665	-2.0664	0.0387912	0.205513	Lamp1	1667.32	-0.139608	0.053528	-2.60813	0.00910374	0.109819	Popdc3	2.99233	-0.241418	0.119765	-2.01575	0.0438257	0.475544
Gm9776	22.6364	0.598865	0.164102	3.64935	0.00026291	0.00845914	Lamtor3	77.2981	-0.293096	0.123592	-2.37148	0.0177168	0.161152	Pparg	46.7524	0.288915	0.144947	1.99325	0.0462344	0.487565
Gm9895	14.4665	0.745106	0.188347	3.95603	7.62049e-05	0.00345198	Laptm5	4302.35	-0.32681	0.0985506	-3.31616	0.000912622	0.0233206	Ppargc1b	167.892	-0.235335	0.0987951	-2.38206	0.0172163	0.323587
Gnb4	160.675	0.208568	0.100387	2.07763	0.0377431	0.20225	Larp1b	7.80342	0.579709	0.237592	2.43993	0.01469	0.144952	Ppie	82.7173	0.201407	0.0954646	2.10976	0.0348793	0.439817
Gng12	875.178	-0.151824	0.0713289	-2.1285	0.0332955	0.188517	Larp6	28.4739	0.779076	0.201531	3.86579	0.00011073	0.00518416	Ppl	14.8064	0.316929	0.147555	2.14788	0.0317235	0.427467
Gng7	428.515	0.299629	0.0934702	3.2056	0.00134779	0.0261795	Lars	124.415	0.202382	0.0997651	2.02859	0.0425002	0.272417	Ppp1cc	559.686	0.196677	0.0873308	2.25209	0.0243168	0.376596
Gnrh1	2.09163	-0.359242	0.173348	-2.07238	0.0382303	0.203452	Lasp1	495.905	-0.25429	0.0619562	-4.10435	4.05452e-05	0.00269886	Ppp1r13l	63.4746	-0.246951	0.123429	-2.00075	0.0454196	0.484266
Got2	390.546	0.256266	0.0756151	3.38909	0.000701256	0.0166849	Lats2	211.872	-0.230041	0.115383	-1.99371	0.046184	0.28511	Ppp1r14a	61.6498	0.320947	0.148678	2.15867	0.0308759	0.421588
Gpam	1209.97	-0.517562	0.128835	-4.01725	5.88823e-05	0.00295497	Lbr	180.421	0.317992	0.134913	2.35702	0.0184221	0.164778	Ppp1r37	1884.9	-0.195976	0.091562	-2.14036	0.0323255	0.430465
Gpatch1	118.871	-0.20523	0.0801711	-2.55989	0.0104704	0.0953881	Lck	2.59621	0.46049	0.231748	1.98702	0.0469196	0.287399	Ppp1r3d	79.6083	-0.266972	0.109733	-2.43293	0.0149771	0.304191
Gpc2	67.9132	-0.536873	0.137644	-3.90044	9.60183e-05	0.00412822	Lcn2	52.0778	0.821197	0.237648	3.45551	0.00054925	0.0167147	Ppp2r3a	425.258	0.188971	0.0830948	2.27416	0.0229564	0.370074
Gpd1	612.757	0.601252	0.138796	4.3319	1.47828e-05	0.0011147	Lcp2	432.881	-0.287135	0.0949034	-3.02555	0.00248181	0.0462833	Pprc1	302.014	-0.265586	0.10064	-2.63897	0.00831581	0.234312
Gphn	401.305	0.200874	0.0728236	2.75836	0.0058092	0.0652049	Ldb2	1.80345	-0.465759	0.231314	-2.01353	0.0440587	0.278014	Pqlc2	103.696	-0.275129	0.125803	-2.18698	0.0287443	0.405023
Gpnmb	28.1292	0.393001	0.176086	2.23187	0.0256233	0.161293	Ldhb	404.745	-0.374976	0.117129	-3.20138	0.00136769	0.0312007	Pram1	14.1108	0.273709	0.118832	2.30332	0.0212608	0.356614
Gpr107	467.948	0.133348	0.0561011	2.37693	0.0174574	0.129447	Ldlr	64.6177	0.428213	0.170947	2.50495	0.0122469	0.131236	Prdm16	163.382	-0.220829	0.0833258	-2.65018	0.00804477	0.23063
Gpr108	354.694	0.158347	0.0786743	2.01269	0.0441473	0.222081	Lemd2	210.022	-0.157961	0.0762078	-2.07277	0.0381938	0.255197	Prdm2	827.238	-0.105296	0.0444808	-2.36723	0.017922	0.331609
Gpr158	35.1913	-0.485799	0.181383	-2.67831	0.00739947	0.0759259	Leng8	418.62	0.255367	0.129237	1.97595	0.0481601	0.291793	Prelp	308.405	0.329238	0.113426	2.90265	0.00370016	0.16436
Gpr161	10.8864	-0.367611	0.186995	-1.96589	0.049311	0.23641	Lgals3	26.3968	0.833302	0.238424	3.49504	0.000473992	0.0152986	Prex1	2376.6	-0.332494	0.120577	-2.75754	0.00582389	0.2054
Gpr17	116.107	-0.532708	0.190202	-2.80075	0.00509847	0.0597447	Lgals3bp	589.754	0.700855	0.125896	5.56693	2.59259e-08	1.15716e-05	Prim1	31.5633	0.325673	0.130488	2.49581	0.012567	0.280338
Gpr179	22.4795	-0.490622	0.169571	-2.89331	0.00381199	0.049168	Lgals4	6.094	0.486949	0.227759	2.138	0.0325164	0.232428	Prmt1	362.823	-0.212123	0.103658	-2.04637	0.04072	0.467816
Gpr182	10.0959	0.964129	0.188348	5.11887	3.07373e-07	7.53268e-05	Lgi3	275.377	0.709924	0.210045	3.37986	0.000725225	0.0204008	Prmt2	500.479	-0.238103	0.112036	-2.12524	0.0335667	0.43568
Gpr19	123.055	-0.472901	0.122494	-3.86061	0.000113105	0.0046698	Lgmn	4685.06	-0.181297	0.0558212	-3.24781	0.00116297	0.0279071	Proca1	22.7644	0.310333	0.14438	2.14942	0.031601	0.427156
Gpr21	5.6594	-0.592287	0.190796	-3.1043	0.00190729	0.0322948	Lhfpl2	430.308	-0.382454	0.153521	-2.49122	0.0127305	0.134434	Prodh	400.942	0.25709	0.124806	2.05992	0.0394066	0.462598
Gpr26	5.55813	-0.400537	0.174007	-2.30185	0.0213439	0.145628	Lig3	75.9864	0.430389	0.127998	3.36247	0.000772499	0.020761	Prr12	1303.36	-0.208334	0.0617636	-3.37309	0.000743296	0.0656091
Gpr3	11.7879	-0.431752	0.179388	-2.4068	0.016093	0.123053	Lilr4b	42.0241	1.11424	0.22206	5.01776	5.22773e-07	0.000109374	Prr14l	720.388	-0.156226	0.0664077	-2.35253	0.0186461	0.33723
Gpr62	403.262	0.405188	0.111229	3.64282	0.000269662	0.00859568	Lilra5	25.4216	-0.434854	0.185506	-2.34416	0.01907	0.166935	Prr5	74.7499	0.240873	0.122351	1.96871	0.0489861	0.498335
Gpr65	16.5399	0.431924	0.18923	2.28254	0.0224576	0.149561	Lilra6	3.83923	0.630677	0.233645	2.6993	0.00694856	0.0919379	Prr7	425.478	-0.266004	0.0977834	-2.72034	0.00652156	0.211531
Gprin1	14.4058	-0.402093	0.19171	-2.0974	0.035958	0.196965	Lilrb4a	80.7915	0.762395	0.201138	3.79041	0.000150401	0.00647546	Prrc2a	6097.93	-0.136058	0.0667007	-2.03983	0.0413671	0.470565
Gpt	659.098	0.380184	0.097671	3.8925	9.92172e-05	0.00422867	Limch1	106.769	0.561998	0.195023	2.8817	0.00395533	0.0629748	Prrt1	844.107	-0.297402	0.0830414	-3.58137	0.000341792	0.041511
Gpt2	579.602	0.35819	0.135863	2.63641	0.00837886	0.082583	Limd2	341.661	-0.369634	0.114974	-3.21493	0.00130477	0.0301742	Prss23	244.252	0.288711	0.140239	2.05871	0.039522	0.463351
Gpx3	34.0161	0.685981	0.179215	3.8277	0.000129346	0.00509892	Limk2	73.0465	0.442761	0.107578	4.11573	3.85956e-05	0.00261008	Prtn3	19.6742	0.268951	0.136876	1.96492	0.0494231	0.499831
Gpx4	754.386	0.216631	0.102132	2.12109	0.033914	0.189904	Lims2	31.267	0.444352	0.226456	1.9622	0.049739	0.296926	Prune2	706.963	0.227222	0.0939843	2.41766	0.0156207	0.309855
Gramd1a	546.632	-0.284695	0.12934	-2.20113	0.0277269	0.168133	Lin9	16.2314	-0.466425	0.191397	-2.43695	0.0148116	0.145557	Pskh1	107.223	0.268963	0.122705	2.19195	0.0283831	0.403137
Gramd3	434.294	-0.367385	0.0950096	-3.86682	0.000110266	0.00456921	Liph	97.8865	-0.320648	0.112123	-2.8598	0.00423908	0.0661602	Psmb8	61.9316	0.577462	0.148516	3.88822	0.00010098	0.0163735
Gramd4	341.089	-0.466841	0.0940916	-4.96156	6.99298e-07	0.000130158	Llgl1	176.216	0.309809	0.0886773	3.49366	0.00047644	0.0152986	Psmb9	28.2607	0.487682	0.148528	3.28343	0.00102554	0.0788832
Grb14	424.447	0.445805	0.103599	4.30316	1.6838e-05	0.00124415	Lman2l	85.2864	-0.219215	0.101947	-2.15029	0.0315326	0.228353	Psme2	155.673	0.212131	0.0992552	2.13723	0.0325795	0.431508
Grb7	8.68353	-0.42588	0.192457	-2.21286	0.0269074	0.165327	Lmbr1	19.4795	0.383964	0.177944	2.15777	0.0309456	0.22618	Ptchd2	675.578	-0.205733	0.0997685	-2.0621	0.0391981	0.461828
Grhl1	79.2549	-0.357778	0.139701	-2.56102	0.0104365	0.0951383	Lmnb1	51.1654	0.567295	0.213252	2.66021	0.00780918	0.0994909	Ptges	85.215	0.325773	0.129616	2.51336	0.0119587	0.273239
Grhpr	224.617	0.32132	0.119795	2.68224	0.00731311	0.0753149	Lmo2	315.954	-0.312873	0.110094	-2.84188	0.00448489	0.0685533	Ptgs1	309.789	0.189016	0.0945793	1.9985	0.0456629	0.485437
Gria2	839.295	-0.414098	0.155909	-2.65602	0.00790679	0.0795766	Lonrf3	154.724	-0.373184	0.162331	-2.29891	0.0215101	0.178926	Pth2r	14.3641	-0.35988	0.148695	-2.42025	0.0155099	0.30968
Grid1	113.051	-0.232233	0.114538	-2.02757	0.0426041	0.217972	Lpcat1	171.429	-0.203401	0.100177	-2.03041	0.0423154	0.271882	Ptov1	1264.94	-0.134023	0.0556822	-2.40692	0.0160878	0.314227
Grid2ip	26.1588	-0.399161	0.172684	-2.31151	0.0208047	0.143419	Lpcat3	209.758	-0.197302	0.0890731	-2.21506	0.0267561	0.205427	Ptpn5	1728.13	-0.240824	0.0832257	-2.89362	0.00380829	0.168075
Grik5	563.144	-0.268798	0.11578	-2.32164	0.0202525	0.141067	Lpxn	134.953	-0.327747	0.098402	-3.33069	0.000866297	0.0224839	Ptpn7	5.24913	0.201767	0.0893349	2.25854	0.0239118	0.376596
Grin2a	2.30388	-0.311016	0.145724	-2.13428	0.0328203	0.186616	Lrba	333.294	-0.3933	0.116482	-3.3765	0.00073415	0.0205225	Ptprc	107.645	0.366158	0.147761	2.47805	0.0132104	0.286425
Grin2b	29.1666	-0.587085	0.191958	-3.0584	0.00222522	0.0351824	Lrg1	13.7264	0.816701	0.223858	3.64831	0.000263974	0.00984573	Ptprf	1251.98	-0.279872	0.0895502	-3.12531	0.0017762	0.107349
Grin2c	2230.94	-0.60476	0.151092	-4.0026	6.26491e-05	0.00311664	Lrp10	384.452	0.155215	0.0736811	2.10658	0.035154	0.243388	Pvrl3	310.8	-0.414163	0.141594	-2.92501	0.00344447	0.158967
Grin3b	2.59054	-0.343768	0.173614	-1.98007	0.0476954	0.232109	Lrp1b	23.9085	0.539367	0.186882	2.88614	0.00389999	0.0625399	Pvrl4	51.9479	0.358083	0.124928	2.86632	0.00415268	0.173778
Grina	2532.62	0.411056	0.120782	3.4033	0.000665781	0.0160902	Lrrc1	18.3109	0.610851	0.217483	2.80873	0.00497376	0.0736711	Pvt1	66.7463	0.229144	0.11252	2.03648	0.0417026	0.472385
Grip1	32.6971	-0.49394	0.153521	-3.21742	0.00129351	0.0255985	Lrrc16a	32.8743	0.394105	0.158599	2.48492	0.012958	0.135176	Pygm	548.664	0.561581	0.13319	4.21638	2.48251e-05	0.00665523
Grk4	36.1678	-0.429317	0.14326	-2.99677	0.00272858	0.0400809	Lrrc16b	16.1153	0.545383	0.205672	2.65171	0.00800848	0.101355	Pygo2	458.878	-0.164205	0.0754176	-2.17727	0.0294603	0.410588
Grm5	28.037	-0.564444	0.17876	-3.15755	0.00159102	0.028658	Lrrc28	20.317	0.375096	0.179906	2.08496	0.0370727	0.250171	Pyhin1	9.68476	0.408425	0.121461	3.36261	0.000772106	0.0666943
Grpr	11.3144	1.15438	0.188918	6.11048	9.93291e-10	1.04324e-06	Lrrc75a	29.2488	-0.669757	0.139707	-4.79401	1.63478e-06	0.000240546	Qpct	73.9027	-0.290448	0.112673	-2.57779	0.00994356	0.250966
Grtp1	38.4199	-0.430398	0.143168	-3.00624	0.00264504	0.039365	Lrrfip1	248.903	0.269944	0.133034	2.02914	0.0424442	0.272376	Qrfpr	19.1249	0.39162	0.148966	2.62892	0.00856571	0.23571
Gsap	181.328	-0.427112	0.143218	-2.98224	0.00286147	0.0413312	Lrrk2	18.8232	0.569678	0.226329	2.51704	0.0118346	0.129326	Rab23	253.662	-0.147333	0.0650291	-2.26565	0.0234727	0.373919
Gsg1l	30.7902	-0.309266	0.154537	-2.00124	0.0453667	0.22582	Lrwd1	83.849	-0.25481	0.103648	-2.45842	0.0139549	0.140836	Rab27a	52.6368	0.322166	0.144977	2.22218	0.0262709	0.390031
Gsg2	2.09569	0.347752	0.169073	2.05682	0.039704	0.208131	Lsp1	142.622	0.37619	0.161333	2.33176	0.0197135	0.170961	Rab37	24.1884	0.383677	0.145847	2.63068	0.00852144	0.235294
Gsk3b	812.747	-0.144064	0.0732381	-1.96706	0.0491767	0.236119	Ltb4r1	9.96058	0.790431	0.230996	3.42184	0.000621999	0.0181056	Rab44	7.70643	0.240728	0.0923424	2.60691	0.00913637	0.240358
Gsn	2796.03	0.29994	0.0996174	3.01092	0.0026046	0.0392653	Ltf	108.14	0.600558	0.23616	2.54301	0.0109902	0.123188	Rab4b	440.303	0.134994	0.059783	2.25807	0.0239414	0.376596
Gstk1	126.07	0.319192	0.132989	2.40014	0.0163888	0.124538	Lurap1	4.28034	0.514033	0.238929	2.1514	0.0314444	0.22827	Rab7b	19.0341	0.555151	0.146041	3.80135	0.000143909	0.0213262
Gstm1	2549.09	0.26171	0.119555	2.18903	0.0285947	0.171174	Ly6a	106.068	0.543855	0.235477	2.30959	0.0209109	0.176357	Rac2	52.6654	0.320257	0.143531	2.23128	0.0256628	0.387774
Gstm7	362.713	0.351486	0.116878	3.00728	0.00263597	0.0393495	Ly6c1	135.152	0.486673	0.234888	2.07194	0.0382709	0.255203	Racgap1	106.597	-0.240797	0.112942	-2.13203	0.0330041	0.432732
Gstp1	1003.57	0.33799	0.122719	2.75417	0.00588412	0.0654505	Ly6c2	10.5762	0.850577	0.24149	3.5222	0.000427974	0.0142167	Rad18	42.3029	0.350243	0.128388	2.72801	0.00637176	0.210738
Gstt2	32.0439	0.621365	0.167127	3.71792	0.000200873	0.00699914	Ly6e	1216.4	0.29176	0.100432	2.90505	0.00367193	0.0602539	Rad51b	2.84689	0.244854	0.101286	2.41747	0.015629	0.309855
Gstt3	50.3223	0.298296	0.144674	2.06184	0.0392225	0.206527	Ly6g6e	2.31688	-0.506713	0.241395	-2.09911	0.0358076	0.245753	Rai1	1106.21	-0.140138	0.069848	-2.00633	0.0448208	0.481243
Gstz1	209.09	0.235953	0.106353	2.21858	0.0265152	0.164367	Lyz1	2.06698	0.472851	0.228449	2.06983	0.0384683	0.256136	Ramp2	147.774	0.332584	0.128203	2.5942	0.00948103	0.244663
Gt(ROSA)26Sor	35.3269	-0.505479	0.130971	-3.85947	0.000113632	0.0046698	Lyz2	636.118	0.590397	0.215281	2.74244	0.0060984	0.0855053	Ranbp3l	125.003	0.26956	0.136363	1.97678	0.0480662	0.495139
Gtf2a2	78.5486	-0.212263	0.0960942	-2.20891	0.0271812	0.166267	Lzts2	109.701	0.385834	0.165623	2.32959	0.0198278	0.171176	Raph1	848.864	-0.275044	0.097144	-2.83131	0.00463583	0.184895
Gtf2ird1	178.203	-0.191313	0.095836	-1.99626	0.0459061	0.227045	M6pr	427.627	-0.197954	0.07419	-2.66821	0.00762573	0.0982758	Rasd1	40.7372	0.383423	0.142545	2.68984	0.00714854	0.220363
Gucy2e	16.6969	-0.457906	0.178473	-2.56568	0.0102974	0.0944558	Macrod1	17.2329	0.421053	0.204362	2.06033	0.0393673	0.259572	Rasgrf2	1862.96	-0.281317	0.127228	-2.21113	0.027027	0.396179
Gyk	289.397	-0.329319	0.125982	-2.61401	0.00894866	0.0859446	Madd	287.832	-0.292163	0.126426	-2.31095	0.0208359	0.176131	Rassf4	92.0214	0.354855	0.144136	2.46194	0.0138186	0.291564
Gys1	216.582	-0.227909	0.0876694	-2.59965	0.00933202	0.0885849	Maf	821.761	-0.37143	0.157911	-2.35215	0.0186652	0.165766	Rbm28	454.79	-0.217827	0.107914	-2.01852	0.0435371	0.47455
H13	576.69	0.156929	0.073657	2.13053	0.0331276	0.187928	Maff	223.968	-0.44197	0.187112	-2.36206	0.0181737	0.163234	Rcbtb1	389.028	0.216767	0.0811067	2.67261	0.00752638	0.225554
H1f0	542.245	0.400758	0.119144	3.36365	0.000769191	0.0177404	Maged1	230.652	-0.21024	0.0955597	-2.20009	0.0278002	0.210071	Rcc2	932.414	-0.204437	0.0796726	-2.56597	0.0102888	0.255684
H1fx	32.3769	0.560569	0.146372	3.82974	0.000128278	0.0050841	Mal	958.875	0.657727	0.209795	3.1351	0.00171795	0.0371022	Rcn1	204.819	-0.21457	0.109042	-1.96777	0.0490941	0.499066
H2-Aa	105.214	0.839355	0.183003	4.58655	4.5062e-06	0.000480139	Maml1	191.6	-0.2903	0.115854	-2.50575	0.0122191	0.131231	Rcor1	152.512	-0.192532	0.0910064	-2.11558	0.0343801	0.438366
H2-Ab1	118.516	0.78685	0.17971	4.37844	1.19531e-05	0.000954844	Man1c1	650.13	-0.470148	0.107665	-4.36676	1.26105e-05	0.00121478	Rdh9	5.85378	0.364592	0.142957	2.55037	0.010761	0.259797
H2-D1	1161.73	0.673562	0.168511	3.99715	6.41096e-05	0.00312142	Man2a1	129.013	0.333104	0.160696	2.07289	0.0381828	0.255197	Reln	874.122	-0.252118	0.125521	-2.00857	0.0445825	0.480137
H2-DMa	82.9179	0.621748	0.183594	3.38653	0.000707815	0.0167934	Man2a2	567.122	-0.181882	0.0763226	-2.38306	0.0171693	0.157788	Retnlg	20.9373	0.203717	0.0853013	2.3882	0.0169311	0.32321
H2-DMb1	45.0069	0.45591	0.188634	2.41691	0.0156531	0.120947	Man2b2	574.689	-0.175272	0.0854598	-2.05093	0.0402739	0.263443	Rfk	400.899	0.217632	0.0771864	2.81957	0.00480883	0.188995
H2-Eb1	97.2213	0.968362	0.186156	5.20187	1.97292e-07	5.47356e-05	Maneal	10.995	0.491896	0.234433	2.09824	0.0358841	0.2459	Rft1	104.536	0.217711	0.105446	2.06467	0.0389539	0.461307
H2-K1	2020.45	0.578109	0.164053	3.52391	0.000425233	0.0118421	Mansc1	5.64617	0.498878	0.236165	2.11241	0.034651	0.241094	Rfx4	119.074	-0.368966	0.120662	-3.05784	0.00222936	0.122071
H2-M3	52.6711	0.768389	0.187681	4.09413	4.2376e-05	0.00239652	Map1a	360.799	0.533923	0.206463	2.58605	0.00970829	0.114466	Rhob	2261.76	0.235358	0.079044	2.97756	0.00290551	0.144408
H2-Q4	483.982	0.527959	0.18042	2.92627	0.00343052	0.0462774	Map2k1	276.366	-0.334272	0.0728863	-4.58621	4.51373e-06	0.000530166	Rhog	168.835	0.301037	0.121811	2.47135	0.0134604	0.287934
H2-Q5	49.8497	0.475399	0.191324	2.48479	0.0129627	0.10793	Map3k1	306.357	-0.300764	0.117598	-2.55756	0.0105411	0.120431	Rhoj	36.7068	0.383021	0.146422	2.61587	0.00890014	0.239763
H2-Q8	6.14584	0.636177	0.18562	3.4273	0.000609609	0.0151023	Map3k11	399.231	-0.308312	0.0805934	-3.82553	0.000130493	0.00585685	Rhoq	357.036	0.242931	0.104843	2.31708	0.0204992	0.351512
H2-T10	11.1854	0.420155	0.190299	2.20787	0.0272535	0.166267	Map3k15	17.8162	0.485163	0.195007	2.48792	0.0128491	0.134862	Rhou	410.074	0.362162	0.1052	3.44261	0.00057613	0.0565735
H2-T23	329.146	0.931962	0.161805	5.75979	8.42193e-09	5.38418e-06	Map3k6	25.6671	1.37659	0.229918	5.9873	2.1335e-09	1.50356e-06	Rilp	14.834	0.327764	0.149123	2.19795	0.0279528	0.402531
H2-T24	70.3557	0.410275	0.135027	3.03846	0.00237787	0.0369601	Map3k8	216.355	-0.388878	0.19373	-2.00732	0.0447155	0.279813	Rimbp2	1382.6	-0.276663	0.0982415	-2.81615	0.00486031	0.189177
H2afy2	31.8918	0.298399	0.139652	2.13673	0.0326196	0.186268	Map4k1	12.0663	0.641351	0.237008	2.70603	0.00680927	0.0911953	Rin2	320.075	0.237434	0.0930658	2.55125	0.0107339	0.259557
H6pd	153.913	0.403577	0.126115	3.20008	0.0013739	0.0265117	Map4k4	857.802	-0.266984	0.106209	-2.51375	0.0119454	0.129658	Rin3	66.6892	0.325613	0.149057	2.18449	0.0289262	0.406533
Haao	2.17536	0.384907	0.174825	2.20168	0.0276882	0.16803	Map6	24.7632	0.448358	0.181411	2.4715	0.0134546	0.138066	Ripk3	3.49402	0.44209	0.129401	3.41643	0.000634483	0.0599345
Haghl	291.289	0.194878	0.0855281	2.27853	0.0226952	0.150523	Map6d1	56.0283	0.476603	0.219998	2.16639	0.0302813	0.222822	Rita1	130.769	-0.20259	0.0800164	-2.53186	0.011346	0.265996
Hapln1	510.166	-0.403969	0.154825	-2.60921	0.00907523	0.0868199	Map7	160.79	0.800455	0.191745	4.17458	2.9853e-05	0.00220846	Rnase6	4.61597	0.257209	0.111701	2.30267	0.0212974	0.356614
Hapln2	1464.56	0.302511	0.106557	2.83895	0.00452622	0.055277	Map7d2	17.1254	0.883179	0.230971	3.82377	0.000131429	0.00585685	Rnd1	174.962	-0.342698	0.140592	-2.43754	0.0147875	0.301975
Hars	268.42	0.142379	0.0690485	2.06202	0.0392061	0.206527	Mapk6	198.826	-0.451453	0.153514	-2.94079	0.00327379	0.0554186	Rnf144a	355.896	-0.325475	0.0920701	-3.53508	0.000407652	0.0451014
Haus1	30.4304	0.330415	0.135758	2.43386	0.0149387	0.117843	Mapk8ip1	260.799	0.54171	0.206278	2.62611	0.00863664	0.10608	Rnf24	547.087	-0.182652	0.081041	-2.25382	0.0242076	0.376596
Haus3	44.8932	-0.299093	0.116134	-2.57541	0.0100122	0.0928242	Mapre3	57.7145	0.452272	0.12246	3.69323	0.000221427	0.00859393	Rom1	48.9868	0.373517	0.124601	2.9977	0.00272024	0.138612
Haus4	14.0088	0.537967	0.174283	3.08674	0.00202364	0.0334649	Mapt	267.336	0.468695	0.208641	2.24642	0.024677	0.195386	Rorc	19.9568	0.30469	0.149082	2.04378	0.0409755	0.468419
Haus7	40.1041	-0.294382	0.128409	-2.29254	0.0218747	0.147476	Marcks	2546.74	-0.342538	0.10804	-3.17048	0.00152187	0.0339066	Rpe65	22.4875	0.301364	0.138166	2.18118	0.0291702	0.40866
Hbegf	182.901	-0.459274	0.138763	-3.30978	0.000933689	0.0202862	Marcksl1	682.409	-0.390985	0.179105	-2.18299	0.0290365	0.216722	Rps6ka2	1109.29	-0.331981	0.120346	-2.75855	0.00580582	0.2054
Hcn2	1056.05	-0.634096	0.161748	-3.92027	8.84513e-05	0.00384789	Marf1	323.359	-0.156835	0.0780954	-2.00825	0.044617	0.279692	Rsad2	34.6779	0.572602	0.129588	4.41864	9.93231e-06	0.003593
Hcn3	15.4649	-0.727613	0.164931	-4.41161	1.02604e-05	0.00086211	Mast4	165.549	0.526293	0.148827	3.53628	0.000405811	0.0137217	Rsf1	652.641	-0.125715	0.0476208	-2.63991	0.00829273	0.234312
Hdac6	172.001	-0.279685	0.0972977	-2.87453	0.00404635	0.0511941	Mavs	114.133	-0.284103	0.084531	-3.36093	0.000776792	0.020761	Rsph1	18.426	-0.28492	0.143755	-1.98198	0.0474811	0.49259
Hdac7	530.693	-0.197618	0.0881692	-2.24135	0.0250036	0.159502	Mb21d2	10.5446	0.514416	0.199298	2.58114	0.00984748	0.115376	Rsph4a	17.7787	-0.336834	0.145477	-2.31537	0.0205926	0.352408
Hdac8	110.087	-0.218858	0.109984	-1.9899	0.0466017	0.229482	Mbd3	151.836	-0.226091	0.112773	-2.00483	0.0449808	0.280267	Rtp4	30.9981	0.695917	0.140488	4.95357	7.28647e-07	0.00043592
Hdac9	108.268	-0.248388	0.102936	-2.41303	0.0158203	0.121601	Mboat1	10.6656	0.559563	0.237885	2.35224	0.0186608	0.165766	Rufy1	336.452	0.189815	0.0809604	2.34455	0.0190502	0.340581
Hdc	11.1479	0.506445	0.190817	2.65409	0.00795233	0.0799255	Mboat2	16.0054	0.616644	0.208971	2.95086	0.00316887	0.0539837	Runx3	5.15826	0.174576	0.0873943	1.99757	0.0457637	0.485691
Hddc2	27.2381	0.486622	0.185255	2.62678	0.00861981	0.0839376	Mboat7	175.812	-0.2101	0.0800081	-2.62599	0.00863979	0.10608	Rusc1	1539.41	-0.1986	0.0739482	-2.68567	0.00723852	0.221271
Heatr3	263.966	0.212665	0.0668763	3.17998	0.00147284	0.0274538	Mbp	1159.18	0.548484	0.179202	3.0607	0.00220824	0.0428054	Rxfp1	95.9924	0.455401	0.14656	3.10727	0.00188826	0.108933
Hectd2	25.3064	-0.320624	0.144774	-2.21465	0.0267844	0.165272	Mcemp1	12.4955	0.737758	0.23623	3.12305	0.00178986	0.0381021	Rxra	412.313	0.246593	0.0867344	2.84308	0.00446795	0.18179
Hecw1	7.04446	-0.463026	0.182533	-2.53667	0.0111912	0.098748	Mcf2l	81.9194	0.454563	0.194504	2.33704	0.0194371	0.169304	S100a11	33.3426	0.366631	0.146038	2.51053	0.0120552	0.273239
Hecw2	297.995	0.568372	0.134206	4.23505	2.28497e-05	0.00158482	Mcfd2	190.037	-0.183785	0.0713252	-2.57672	0.00997425	0.116398	S100a7a	3.49656	-0.280627	0.132225	-2.12234	0.0338095	0.437096
Hells	10.8626	-0.524201	0.177931	-2.94609	0.00321822	0.0446843	Mcm4	35.9694	0.346702	0.173619	1.99691	0.0458346	0.284132	S100a8	36.6479	0.240329	0.104201	2.3064	0.0210883	0.355608
Heph	86.5474	0.707812	0.175047	4.04355	5.26479e-05	0.00271626	Mcm7	34.7958	0.553722	0.220042	2.51644	0.0118546	0.129326	S100a9	52.2338	0.24263	0.107758	2.25162	0.0243465	0.376695
Hes1	253.508	-0.519078	0.141941	-3.65699	0.00025519	0.00830159	Mctp2	2.9499	0.75175	0.228285	3.29304	0.000991113	0.0250396	Samd1	270.906	-0.292175	0.0802101	-3.64262	0.000269876	0.0359685
Hes5	135.283	-1.20165	0.191829	-6.26417	3.74823e-10	4.41577e-07	Mdfi	26.9049	-0.613235	0.191152	-3.2081	0.00133615	0.0306879	Samd9l	72.2126	0.486182	0.148267	3.2791	0.00104138	0.0796148
Hexim1	470.309	-0.246608	0.100513	-2.45348	0.014148	0.113803	Mecp2	175.326	0.226777	0.106428	2.1308	0.0331056	0.234542	Samhd1	222.862	0.275645	0.136304	2.02228	0.0431473	0.47455
Hey1	151.614	-0.626674	0.139078	-4.5059	6.60911e-06	0.000618983	Med11	28.852	-0.389285	0.158819	-2.45112	0.0142414	0.14252	Sash3	34.3491	0.381156	0.149111	2.55619	0.0105824	0.258819
Hey2	70.927	0.299258	0.119297	2.50851	0.0121241	0.10401	Med22	176.296	-0.234755	0.11477	-2.04543	0.0408121	0.265666	Sat1	367.547	0.232797	0.108056	2.15441	0.0312083	0.42469
Hfe	146.872	0.372894	0.133302	2.79737	0.00515203	0.0601712	Mefv	4.83245	0.51357	0.22904	2.24228	0.0249434	0.196391	Sat2	61.5303	0.34001	0.135201	2.51484	0.0119087	0.273239
Hgf	157.44	-0.347589	0.119424	-2.91054	0.00360801	0.0476696	Megf10	57.2262	0.550158	0.186336	2.95251	0.00315203	0.0539689	Sbsn	72.7263	0.372964	0.145989	2.55473	0.010627	0.258819
Hgfac	3.01019	-0.462687	0.172163	-2.6875	0.00719887	0.0745963	Megf9	30.0773	0.701205	0.184125	3.80831	0.000139918	0.00612258	Scara3	384.97	0.28207	0.10837	2.60285	0.00924524	0.241847
Hgsnat	290.289	0.279449	0.0804673	3.47283	0.000514999	0.013379	Met	3.2939	0.693444	0.228208	3.03865	0.00237644	0.0450078	Scd1	3832.97	0.374837	0.118023	3.17597	0.00149334	0.0976596
Hhipl1	62.5697	-0.267828	0.12506	-2.1416	0.0322258	0.184907	Mettl7a1	123.865	0.225558	0.102312	2.20461	0.0274813	0.208699	Scd4	5.59554	-0.32619	0.143676	-2.27032	0.0231882	0.371586
Hid1	672.574	0.259974	0.0810283	3.20843	0.00133461	0.0261026	Mfng	216.536	-0.200235	0.0905164	-2.21214	0.026957	0.206378	Scube1	927.444	-0.319005	0.11702	-2.72608	0.00640916	0.210738
Hif3a	310.424	0.44781	0.189437	2.3639	0.0180837	0.132224	Mfsd10	76.2103	0.295809	0.142537	2.07531	0.037958	0.254002	Scube2	27.4195	0.320757	0.148293	2.163	0.0305412	0.418432
Higd1b	87.248	0.252774	0.11253	2.24627	0.0246866	0.15796	Mfsd11	130.144	-0.340514	0.0920847	-3.69783	0.000217447	0.00848869	Sdc3	2525.23	-0.228532	0.0919324	-2.48587	0.0129236	0.284423
Hint1	286.371	0.480414	0.121234	3.9627	7.41065e-05	0.00338405	Mfsd6	49.3263	0.57765	0.184247	3.13519	0.00171743	0.0371022	Sdc4	683.431	0.326733	0.096673	3.37977	0.000725468	0.0643872
Hint3	58.1853	0.268382	0.112816	2.37893	0.0173629	0.129007	Mgat3	51.1746	0.463688	0.188721	2.457	0.0140101	0.141155	Sdpr	129.12	0.436869	0.144852	3.01596	0.00256163	0.132275
Hip1	1470.94	0.152526	0.0672576	2.26779	0.0233419	0.153062	Mgme1	58.7128	-0.536452	0.135318	-3.96437	7.35908e-05	0.00407182	Sdsl	37.9956	0.367673	0.132083	2.78366	0.00537491	0.197821
Hipk1	1054.17	0.253337	0.0887262	2.85526	0.00430014	0.0531785	Mgst1	7.83216	0.997626	0.238902	4.17588	2.96836e-05	0.00220846	Sebox	23.6796	0.557693	0.147653	3.77705	0.000158696	0.0228986
Hist2h2be	61.3385	-0.256843	0.113062	-2.27171	0.0231042	0.152206	Mgst2	2.81886	0.481084	0.200238	2.40256	0.0162808	0.153413	Sec63	981.493	0.16342	0.0550016	2.97119	0.00296647	0.145646
Hkdc1	4.08426	-0.430902	0.188642	-2.28423	0.022358	0.149229	Mib2	427.125	-0.242411	0.11017	-2.20033	0.0277836	0.210064	Selm	407.658	0.191318	0.0957634	1.99782	0.0457359	0.485691
Hmcn1	319.171	-0.459086	0.191951	-2.39169	0.0167712	0.126528	Micall1	204.848	0.268201	0.114659	2.33911	0.0193297	0.168615	Sema3c	368.142	0.406384	0.0948243	4.28565	1.82204e-05	0.00531763
Hmgcll1	31.3333	0.464883	0.163326	2.84634	0.00442244	0.0543254	Mid1ip1	247.621	-0.227521	0.115595	-1.96826	0.0490387	0.295246	Sema4a	779.785	-0.311139	0.119855	-2.59595	0.00943286	0.244663
Hmgcs1	1999.18	-0.192483	0.0937586	-2.05296	0.040076	0.209649	Miip	52.7849	0.414899	0.160644	2.58272	0.00980245	0.115156	Sepp1	1855.6	0.290101	0.0972912	2.98178	0.00286574	0.142871
Hmgn2	360.161	0.487584	0.117409	4.15286	3.28342e-05	0.0019704	Mink1	432.853	0.303122	0.0925929	3.2737	0.00106149	0.0261274	Sept1	11.9148	0.362357	0.138829	2.6101	0.00905151	0.239763
Hmgn3	180.796	-0.319472	0.136862	-2.33426	0.019582	0.138435	Mir1249	3.06976	0.502316	0.238953	2.10216	0.0355395	0.24498	Sept11	1399.68	-0.165926	0.060494	-2.74286	0.00609074	0.20687
Hnrnpa2b1	1932.5	-0.238662	0.0849292	-2.81013	0.0049521	0.0588715	Mki67	54.0778	0.616076	0.234519	2.62698	0.00861469	0.106021	Sept4	1108.11	0.260225	0.126306	2.06028	0.0393721	0.46259
Hnrnpa3	285.082	-0.155146	0.0657627	-2.35918	0.0183152	0.132925	Mkl2	123.504	0.352479	0.147781	2.38515	0.017072	0.157326	Serinc3	2853.32	0.175874	0.0730519	2.40752	0.0160611	0.314227
Hnrnpc	746.957	-0.12917	0.0552866	-2.33638	0.0194717	0.13802	Mllt3	21.0386	0.552517	0.202991	2.72188	0.00649112	0.0888093	Serp1	410.961	0.235665	0.0735175	3.20556	0.00134798	0.0928342
Hnrnpd	464.247	-0.141749	0.0451855	-3.13706	0.00170653	0.0299437	Mlst8	34.6098	0.308142	0.145769	2.1139	0.0345237	0.240918	Serpina3f	2.89904	0.282995	0.0987091	2.86696	0.00414438	0.173778
Hnrnph3	258.082	-0.265481	0.071029	-3.73764	0.000185754	0.00662945	Mmp14	93.9954	0.256991	0.130492	1.9694	0.0489067	0.294982	Serpina3g	8.24532	0.33112	0.099096	3.34141	0.000833553	0.0693269
Hnrnpl	1219.49	-0.14995	0.046881	-3.19853	0.00138132	0.026604	Mmp25	15.7912	0.7311	0.234327	3.11999	0.00180856	0.0381631	Serpinb6a	221.211	0.180133	0.0774422	2.32603	0.0200172	0.348054
Hnrnpm	764.776	-0.147058	0.042645	-3.44841	0.000563892	0.0141977	Mmp8	36.0518	0.789532	0.235266	3.35591	0.000791031	0.0210383	Sertad4	97.6297	0.394436	0.122628	3.21653	0.00129749	0.0903378
Homer1	90.1758	-0.280376	0.138083	-2.03048	0.0423074	0.217285	Mmp9	89.0193	1.1529	0.240014	4.80347	1.55941e-06	0.000235482	Sertm1	219.594	-0.317097	0.136328	-2.32599	0.0200191	0.348054
Hopx	307.372	-0.497013	0.142743	-3.48188	0.000497899	0.013081	Mms22l	10.6141	0.585714	0.216636	2.70368	0.00685769	0.0913676	Sesn1	509.723	0.162438	0.0811798	2.00097	0.0453953	0.484266
Hp	2.08994	0.37679	0.142929	2.63621	0.00838388	0.082583	Mndal	11.6192	0.982878	0.209443	4.69281	2.69477e-06	0.000346467	Setd1b	861.874	-0.194256	0.0743531	-2.61261	0.00898529	0.239763
Hpcal1	90.0561	0.245441	0.117462	2.08954	0.0366594	0.199477	Mob3c	251.341	-0.384202	0.168018	-2.28667	0.0222153	0.182492	Sfrp4	76.8691	0.307413	0.106842	2.87727	0.00401137	0.172437
Hpcal4	53.4222	-0.59276	0.180999	-3.27493	0.00105688	0.0223851	Mobp	685.885	1.20908	0.2181	5.54367	2.96203e-08	1.2794e-05	Sgk1	770.112	0.606072	0.141505	4.28304	1.84354e-05	0.00531763
Hpn	27.3466	-0.518692	0.179056	-2.89681	0.00376979	0.0488809	Mocos	7.01769	0.518162	0.240974	2.15028	0.0315328	0.228353	Sgk2	13.334	0.40602	0.148522	2.73374	0.00626189	0.209758
Hrsp12	254.05	0.507008	0.13158	3.85322	0.000116574	0.00477465	Mocs1	49.9792	0.449551	0.172139	2.61157	0.00901284	0.109004	Sgms1	364.874	0.212946	0.0915631	2.32568	0.0200358	0.348054
Hsd17b11	695.856	0.33868	0.106706	3.17396	0.00150375	0.0276045	Mog	219.57	0.643912	0.210747	3.05538	0.00224774	0.0434303	Sgpp2	160.589	0.254449	0.120424	2.11294	0.0346059	0.438423
Hsf2	99.71	-0.268508	0.0926565	-2.89789	0.00375687	0.0487995	Morf4l1	419.804	-0.143404	0.0641174	-2.23658	0.0253135	0.198365	Sgsm1	1358.51	-0.265951	0.0912452	-2.91468	0.00356052	0.161101
Hsp90aa1	3233.4	-0.332392	0.0714822	-4.65	3.31942e-06	0.000384321	Mpeg1	3654.78	-0.405695	0.166877	-2.4311	0.0150532	0.146804	Sh2d2a	5.57675	0.227218	0.0932464	2.43675	0.0148201	0.302259
Hsp90ab1	6204.76	-0.472533	0.0992909	-4.75907	1.94485e-06	0.000274972	Mphosph9	48.7806	-0.287143	0.137238	-2.0923	0.0364121	0.248121	Sh3bgr	5.84157	0.289983	0.143662	2.0185	0.0435389	0.47455
Hspa1a	1904.56	-0.817712	0.179377	-4.55861	5.14933e-06	0.000529481	Mpo	25.3717	0.660994	0.196267	3.36783	0.000757624	0.020761	Sh3pxd2b	325.451	-0.300921	0.107964	-2.78722	0.00531616	0.196778
Hspa1b	1944.33	-0.727142	0.190627	-3.81448	0.000136468	0.00533677	Mpp2	51.11	0.425888	0.199381	2.13605	0.0326751	0.232909	Sh3rf3	430.311	-0.318195	0.105052	-3.02893	0.00245419	0.130342
Hspa1l	7.62918	-0.614134	0.192446	-3.1912	0.00141681	0.0269158	Mppe1	29.181	0.534302	0.165408	3.23022	0.00123697	0.0290069	Shank2	3078.61	-0.196498	0.0928549	-2.11618	0.0343293	0.438366
Hspa4l	357.025	-0.33094	0.117891	-2.80716	0.00499796	0.0590295	Mreg	1.79981	0.670812	0.234728	2.85782	0.00426556	0.0663883	Shc4	96.362	-0.218616	0.106644	-2.04996	0.0403686	0.467102
Hspa8	6177.11	-0.191708	0.0710067	-2.69986	0.00693681	0.0727005	Mrpl17	58.4284	-0.354151	0.1413	-2.50638	0.0121975	0.131184	Shisa2	42.2749	-0.290514	0.135915	-2.13746	0.0325602	0.431508
Hspb1	313.69	-0.468724	0.159845	-2.93238	0.0033638	0.0458399	Mrpl33	14.8357	0.52432	0.231186	2.26796	0.0233317	0.188882	Shisa9	662.968	-0.165886	0.0725326	-2.28706	0.0221923	0.364671
Hspb8	185.918	0.404884	0.129037	3.13773	0.00170262	0.0299437	Ms4a4c	6.45518	0.560581	0.241614	2.32015	0.0203326	0.173952	Siah2	126.366	-0.276453	0.0886908	-3.11704	0.00182674	0.107742
Hspd1	605.396	-0.275412	0.0784086	-3.51252	0.000443878	0.012338	Ms4a6c	49.4998	0.678763	0.174311	3.89399	9.861e-05	0.00475909	Siglec1	40.0196	0.402554	0.126206	3.18966	0.00142439	0.0954695
Hspe1	168.481	-0.292778	0.0987254	-2.96558	0.00302111	0.0428802	Msantd3	4.52858	0.570151	0.241384	2.36201	0.0181764	0.163234	Siglece	19.494	0.291867	0.146734	1.98909	0.0466913	0.490637
Hsph1	777.358	-0.750888	0.131466	-5.71166	1.11876e-08	6.0927e-06	Msh3	22.202	0.354727	0.163761	2.16612	0.0303017	0.222822	Sil1	226.389	0.190129	0.0856057	2.22099	0.0263516	0.390154
Htatip2	29.2042	0.742862	0.178155	4.16975	3.04939e-05	0.00187226	Msr1	17.1895	0.538161	0.215162	2.50119	0.0123775	0.13206	Sin3b	1064.07	-0.146856	0.0669916	-2.19216	0.0283681	0.403137
Htr2b	2.53994	0.377412	0.164686	2.2917	0.0219227	0.147597	Msrb1	45.7295	0.72251	0.217291	3.32508	0.000883916	0.0227608	Sipa1l3	755.368	-0.172566	0.0807866	-2.13607	0.0326736	0.431896
Htra3	139.028	0.564885	0.15141	3.73083	0.00019085	0.00671355	Mt2	19.7729	0.503661	0.210444	2.39332	0.0166965	0.155795	Sirt2	881.586	0.163242	0.0731125	2.23275	0.0255656	0.387686
Hunk	99.1008	-0.422796	0.101256	-4.17552	2.9731e-05	0.00185096	Mta2	344.759	-0.150076	0.0666048	-2.25324	0.0242442	0.193232	Skap1	9.99759	0.300565	0.148849	2.01927	0.0434595	0.47455
Hyal1	133.67	0.486175	0.107466	4.52401	6.06792e-06	0.000575631	Mta3	55.5024	0.422489	0.110466	3.82461	0.000130978	0.00585685	Ski	2143.88	-0.15412	0.0701613	-2.19665	0.0280452	0.402776
Icosl	219.108	0.56319	0.176392	3.19283	0.00140887	0.0268079	Mtbp	14.6676	0.40398	0.192658	2.09687	0.0360049	0.246475	Sla2	11.9648	0.341024	0.149061	2.28782	0.0221481	0.364315
Id4	700.949	-0.291932	0.10645	-2.74244	0.00609844	0.06722	Mthfd1l	20.5796	0.381155	0.189677	2.00949	0.0444849	0.279649	Slamf8	7.23991	0.346377	0.126072	2.74745	0.00600608	0.20687
Idi1	181.334	-0.191619	0.0928433	-2.0639	0.0390271	0.206274	Mthfd2	27.9733	0.540978	0.198208	2.72934	0.00634606	0.0876018	Slc11a1	69.9437	0.329148	0.145914	2.25577	0.0240851	0.376596
Ids	973.99	0.197679	0.0889597	2.22212	0.026275	0.16343	Mtss1	204.675	-0.248967	0.114801	-2.16869	0.0301066	0.222231	Slc12a5	8141.04	-0.157032	0.0799372	-1.96444	0.0494793	0.499837
Iffo2	153.513	-0.427407	0.117696	-3.63145	0.00028183	0.00881707	Mtus1	724.018	-0.340667	0.0943767	-3.60965	0.000306611	0.0109189	Slc14a1	162.104	-0.254194	0.11671	-2.178	0.0294063	0.41019
Ifi204	36.3185	0.802505	0.192525	4.16831	3.06865e-05	0.00187226	Mustn1	2.50015	0.507754	0.226799	2.23878	0.0251699	0.197632	Slc16a9	83.9752	0.427033	0.141232	3.02363	0.00249764	0.130918
Ifi27	394.801	0.374858	0.0962065	3.89639	9.76363e-05	0.00418555	Mx1	23.5432	1.03642	0.191425	5.41425	6.15467e-08	2.22732e-05	Slc17a9	11.5751	0.253711	0.127816	1.98497	0.0471473	0.492093
Ifi27l2a	9.22272	0.619363	0.191576	3.23298	0.00122505	0.0248457	Mx2	24.3108	0.574117	0.204243	2.81095	0.00493956	0.0733267	Slc1a3	5414.46	-0.233306	0.103473	-2.25475	0.0241491	0.376596
Ifi35	58.45	0.385153	0.125035	3.08036	0.0020675	0.0337866	Mxd1	138.201	0.924219	0.169982	5.43716	5.41373e-08	2.07114e-05	Slc1a4	744.841	-0.367795	0.0758082	-4.85166	1.22435e-06	0.000659232
Ifi47	31.7714	0.602079	0.180661	3.33265	0.000860237	0.019136	Mxd4	67.2545	0.267333	0.121211	2.20551	0.0274185	0.20848	Slc22a18	12.9771	0.33087	0.141851	2.33252	0.0196732	0.34504
Ifih1	121.072	0.405876	0.129442	3.13559	0.0017151	0.0300582	Mxi1	156.45	-0.225753	0.0910746	-2.47877	0.0131836	0.136421	Slc22a2	15.6804	0.242287	0.117927	2.05455	0.0399225	0.466174
Ifit1	54.7519	0.43479	0.175045	2.48387	0.0129963	0.108148	Myadml2	10.7372	-0.628725	0.229725	-2.73686	0.00620292	0.0861588	Slc22a23	891.09	-0.126097	0.0601602	-2.09602	0.0360803	0.445569
Ifit2	127.752	0.533346	0.145124	3.67511	0.000237748	0.00797649	Myb	2.51834	0.545093	0.214205	2.54472	0.0109365	0.12275	Slc22a3	17.8151	-0.336671	0.144287	-2.33335	0.01963	0.34504
Ifit3	111.856	0.803884	0.151488	5.30658	1.11704e-07	3.35204e-05	Mycl	74.2558	0.634675	0.213617	2.97109	0.00296748	0.0521916	Slc24a2	4862.83	0.334258	0.141202	2.36724	0.0179213	0.331609
Ifit3b	56.0153	0.554575	0.139058	3.98808	6.66113e-05	0.00314094	Myef2	45.7949	0.281245	0.137366	2.04741	0.0406178	0.264916	Slc25a17	264.733	0.173153	0.0626115	2.76551	0.00568338	0.203197
Ifitm2	79.5417	0.324054	0.132209	2.45108	0.0142428	0.114128	Myl12a	253.135	-0.234672	0.119014	-1.9718	0.0486319	0.293722	Slc25a24	32.6641	0.39265	0.149123	2.63306	0.00846199	0.235294
Ifitm3	169.979	0.431052	0.148197	2.90864	0.00363005	0.0477854	Mylip	684.839	-0.581398	0.11616	-5.00513	5.58245e-07	0.000114998	Slc25a42	369.002	-0.241731	0.0899635	-2.68699	0.00720996	0.220991
Ifnar1	611.652	-0.258119	0.0870252	-2.96603	0.00301673	0.0428802	Myo18b	249.7	-0.58074	0.20785	-2.79403	0.00520556	0.0760113	Slc27a4	994.378	-0.14963	0.0759563	-1.96994	0.048845	0.498008
Ifngr1	530.784	0.289851	0.131729	2.20035	0.0277821	0.168209	Myo6	213.321	0.300341	0.142631	2.10571	0.0352291	0.243782	Slc28a2	4.87914	0.37454	0.115207	3.25102	0.0011499	0.0846821
Ift43	80.3611	0.301674	0.09853	3.06174	0.00220052	0.0349422	Myof	21.046	0.488598	0.206481	2.36631	0.0179664	0.16232	Slc2a1	1326.11	0.394534	0.124697	3.16394	0.00155651	0.100096
Ift52	114.234	0.207223	0.0816124	2.53911	0.0111136	0.0985999	Myrf	338.151	0.702942	0.20578	3.41598	0.000635527	0.0183399	Slc30a1	531.16	0.140084	0.0691206	2.02666	0.0426974	0.4739
Igdcc4	958.233	-0.55033	0.158294	-3.47662	0.000507774	0.0132381	Myrip	16.8777	0.726672	0.232007	3.13211	0.00173557	0.0373621	Slc30a10	237.718	-0.47302	0.091566	-5.16589	2.39292e-07	0.000168056
Igf2	258.877	0.230924	0.104106	2.21816	0.0265441	0.164408	N4bp1	278.664	-0.200271	0.0900607	-2.22373	0.0261663	0.202759	Slc35d1	134.314	-0.243664	0.0983909	-2.47649	0.013268	0.286624
Igfbp6	3.11431	-0.354279	0.179051	-1.97865	0.0478549	0.232614	Naa16	46.3731	-0.368842	0.162863	-2.26473	0.0235292	0.189837	Slc35e1	893.067	-0.115921	0.0568022	-2.04078	0.0412726	0.470153
Igflr1	57.6814	-0.571818	0.129368	-4.42009	9.86599e-06	0.000838552	Naa35	123.044	-0.351577	0.10949	-3.21105	0.00132251	0.0304793	Slc35g2	96.0609	0.261375	0.109518	2.3866	0.0170052	0.32321
Ighmbp2	62.5382	0.233519	0.102202	2.28489	0.0223195	0.149176	Naaa	85.5133	0.358809	0.132599	2.70596	0.0068107	0.0911953	Slc43a2	792.055	0.198924	0.0976085	2.03798	0.0415517	0.471337
Iglon5	82.5122	-0.305251	0.128104	-2.38284	0.0171797	0.128164	Nacad	40.4624	0.498662	0.200701	2.4846	0.0129697	0.135176	Slc44a1	566.52	0.2732	0.116137	2.3524	0.0186525	0.33723
Igsf1	6.68524	-0.514271	0.192465	-2.67202	0.00753954	0.0767632	Nacc1	230.187	-0.1618	0.0759179	-2.13125	0.0330689	0.234406	Slc45a3	10.0859	0.334804	0.141732	2.36222	0.0181657	0.334439
Igsf10	14.0214	-0.387103	0.181239	-2.13588	0.0326895	0.186457	Nadk2	62.6064	-0.252015	0.120082	-2.09869	0.035844	0.245877	Slc4a8	1577.77	-0.221731	0.0692067	-3.2039	0.00135578	0.0928342
Igsf21	70.5167	-0.471916	0.168221	-2.80534	0.00502636	0.0592683	Nagpa	180.213	-0.19374	0.0927074	-2.0898	0.0366358	0.249062	Slc5a3	484.901	-0.340208	0.0851593	-3.99496	6.47047e-05	0.0132301
Igsf3	108.013	-0.451921	0.108091	-4.18094	2.90307e-05	0.00185096	Nanos1	11.1838	-0.613614	0.223348	-2.74734	0.00600812	0.0845049	Slc5a7	9.91562	-0.409866	0.146146	-2.8045	0.00503947	0.192441
Igsf6	53.5272	0.486343	0.191447	2.54035	0.0110742	0.098509	Nap1l5	28.1146	0.582082	0.210873	2.76035	0.00577403	0.0819876	Slc7a1	585.373	-0.173825	0.0844897	-2.05735	0.0396528	0.464139
Igsf8	773.378	0.312508	0.108082	2.8914	0.00383524	0.049338	Napsa	18.817	0.878402	0.241531	3.63682	0.000276029	0.0101261	Slc7a10	276.541	-0.262214	0.125553	-2.08847	0.0367557	0.449443
Igtp	135.5	0.906148	0.184334	4.9158	8.84199e-07	0.000154777	Narf	144.103	-0.288824	0.119716	-2.41258	0.0158402	0.150961	Slc8a2	4046.95	-0.268678	0.100679	-2.66865	0.00761565	0.226548
Iigp1	51.6799	0.546971	0.192217	2.84559	0.00443296	0.0543302	Nars	500.42	-0.148474	0.0735686	-2.01818	0.0435729	0.27657	Slc9a9	251.596	0.246327	0.115026	2.14148	0.0322353	0.42981
Ikbke	40.5837	-0.392431	0.159056	-2.46726	0.0136153	0.11147	Natd1	91.5368	-0.287898	0.135366	-2.12681	0.0334361	0.236133	Slco4a1	128.409	0.32286	0.122346	2.63892	0.00831714	0.234312
Il11ra1	161.782	0.232066	0.0946141	2.45276	0.0141764	0.113845	Nbas	203.723	0.308386	0.114817	2.68589	0.00723367	0.0950612	Slfn1	6.06709	0.302508	0.0955594	3.16565	0.00154736	0.0999783
Il12rb1	75.8836	0.784615	0.186792	4.20047	2.66356e-05	0.00174067	Nbeal2	297.01	-0.228931	0.113676	-2.01388	0.0440218	0.277987	Slfn2	36.5199	0.733289	0.149107	4.91785	8.74979e-07	0.000504769
Il17rd	172.094	-0.188947	0.0963565	-1.96092	0.0498887	0.237861	Ncam1	222.842	0.492213	0.205893	2.39063	0.0168197	0.1564	Slfn8	26.727	0.476073	0.148937	3.19647	0.00139122	0.0936476
Il18	288.991	-0.237619	0.0970525	-2.44836	0.014351	0.114496	Nck1	38.7779	-0.274514	0.127605	-2.15129	0.0314532	0.22827	Slitrk2	351.805	-0.224022	0.108098	-2.07239	0.0382289	0.458248
Il18rap	2.20749	0.458497	0.154354	2.97044	0.00297378	0.0426965	Nckap5l	619.371	-0.191532	0.0959515	-1.99614	0.045919	0.284172	Slpi	2.69343	0.25919	0.0972717	2.6646	0.00770799	0.226562
Il1rap	981.359	0.225277	0.0971649	2.3185	0.0204219	0.14171	Ncoa4	130.115	-0.312477	0.134312	-2.3265	0.0199919	0.172038	Slx4	293.716	-0.210168	0.0802107	-2.6202	0.0087879	0.239179
Il2rb	1.93752	0.435236	0.15371	2.83154	0.00463249	0.0562479	Ndst1	295.914	0.350506	0.133308	2.6293	0.00855617	0.105689	Smim1	119.186	0.228286	0.087356	2.61329	0.00896758	0.239763
Il33	2192.82	0.308262	0.102619	3.00393	0.00266513	0.0394643	Nedd9	26.4008	0.395066	0.194285	2.03344	0.0420082	0.270775	Smim19	160.492	0.254924	0.0878397	2.90215	0.00370605	0.16436
Il3ra	16.3806	0.351766	0.170623	2.06166	0.0392401	0.206527	Nek6	190.793	-0.273886	0.106336	-2.57567	0.0100046	0.116488	Smim3	55.3639	0.42622	0.131627	3.2381	0.0012033	0.086772
Il6	2.46549	0.592337	0.1811	3.27077	0.00107255	0.0225943	Nek7	253.93	-0.345514	0.143465	-2.40835	0.0160247	0.151747	Smo	240.879	0.338186	0.123311	2.74255	0.00609643	0.20687
Ildr2	182.925	-0.357342	0.121841	-2.93286	0.00335852	0.0458399	Nelfb	136.009	-0.205967	0.102218	-2.01498	0.0439071	0.277817	Smurf1	753.059	-0.157485	0.0727291	-2.16536	0.0303602	0.417013
Ilf3	415.157	-0.198196	0.0574036	-3.45267	0.000555071	0.0140375	Neo1	113.061	0.497971	0.188456	2.64237	0.00823272	0.103024	Smyd1	16.1744	0.356452	0.141301	2.52265	0.0116474	0.26993
Ilvbl	294.949	-0.130009	0.0657881	-1.97617	0.0481353	0.233514	Net1	46.7415	0.443873	0.202496	2.19201	0.0283788	0.213	Snhg14	127.935	0.23653	0.119413	1.98077	0.0476169	0.493048
Impg2	3.69219	-0.443306	0.176092	-2.51747	0.0118202	0.102118	Neurl3	614.231	-0.510567	0.170189	-2.99999	0.00269987	0.0489192	Snrpn	9.06775	0.323894	0.147682	2.19319	0.0282939	0.403137
Ing2	56.4826	-0.245271	0.120949	-2.02788	0.042572	0.217884	Nfasc	422.239	0.368774	0.187807	1.96357	0.0495796	0.296635	Snx1	395.463	0.125136	0.0610406	2.05004	0.0403601	0.467102
Inhba	10.3253	-0.580934	0.191228	-3.03791	0.00238223	0.0369621	Nfe2	10.1572	0.95009	0.234965	4.04354	5.26498e-05	0.00318996	Snx22	47.5067	0.335653	0.131066	2.56096	0.0104384	0.258465
Inhbb	117.957	-0.580054	0.138066	-4.20127	2.65423e-05	0.00174067	Nfe2l2	384.592	-0.274134	0.103927	-2.63774	0.00834601	0.10415	Snx29	112.499	-0.216065	0.0979386	-2.20613	0.0273751	0.400172
Inip	83.9916	0.295619	0.0952159	3.10473	0.00190455	0.0322948	Nfe2l3	10.2412	0.663607	0.234661	2.82794	0.00468482	0.0705405	Soat2	4.04908	0.207056	0.097226	2.12963	0.0332018	0.433907
Inmt	10.1824	0.464263	0.190607	2.43571	0.0148628	0.117307	Nfic	434.49	-0.196081	0.0580137	-3.37991	0.000725085	0.0204008	Sobp	1392.25	-0.247482	0.113971	-2.17144	0.0298979	0.413491
Inpp1	91.9603	-0.204733	0.100866	-2.02975	0.042382	0.217516	Nfkb1	589.245	-0.246101	0.109152	-2.25467	0.0241543	0.192975	Sorbs1	1398.99	0.204845	0.101231	2.02353	0.0430182	0.47455
Inpp5a	501.845	0.448623	0.0928863	4.82982	1.3666e-06	0.000214021	Nfkbid	714.974	-0.399276	0.106896	-3.73517	0.000187588	0.00752039	Sorbs2	2147.4	-0.314462	0.0994193	-3.16299	0.00156158	0.100096
Inpp5j	185.862	0.548274	0.16812	3.26121	0.00110937	0.0231707	Nfya	493.409	-0.311937	0.103819	-3.00461	0.00265921	0.0485106	Sord	142.58	0.263469	0.103362	2.54898	0.0108038	0.259797
Inpp5k	299.763	0.214578	0.0862249	2.48858	0.0128253	0.10721	Nfyc	61.5818	-0.251167	0.121841	-2.06142	0.0392628	0.25917	Sostdc1	3.12383	-0.343161	0.125184	-2.74125	0.0061205	0.20687
Inppl1	750.12	-0.313822	0.0646198	-4.85644	1.19518e-06	0.000194916	Ngfr	4.25433	0.850744	0.241578	3.52161	0.000428942	0.0142167	Sox13	117.124	-0.268595	0.117396	-2.28795	0.0221406	0.364315
Insig1	2192.11	0.656859	0.119339	5.50414	3.70972e-08	1.39866e-05	Ngp	132.749	0.621832	0.234673	2.64978	0.0080544	0.101744	Sox2	344.776	-0.426465	0.111864	-3.81235	0.000137653	0.0205881
Insig2	152.654	0.156363	0.0774138	2.01984	0.0434002	0.220206	Nhlrc1	9.17445	0.4402	0.217204	2.02666	0.042697	0.273103	Sox21	152.936	-0.497729	0.127446	-3.90542	9.40618e-05	0.0160583
Insm1	7.39119	0.500014	0.192601	2.59611	0.00942858	0.0893285	Nid2	119.584	-0.36373	0.131964	-2.75629	0.0058462	0.0827491	Sp100	55.3197	0.513785	0.146666	3.5031	0.000459878	0.0495227
Ints6	138.718	-0.18138	0.0859953	-2.10919	0.0349285	0.193588	Nin	155.789	0.373238	0.160933	2.31922	0.0203831	0.173952	Sp3os	61.2996	0.362038	0.116096	3.11843	0.00181819	0.107742
Ints7	219.407	0.179815	0.0727052	2.47321	0.0133905	0.110553	Ninj2	7.0795	0.507195	0.236628	2.14343	0.0320789	0.230438	Spag6	45.5693	-0.333526	0.135525	-2.46099	0.0138555	0.291796
Intu	79.4131	-0.437319	0.115563	-3.78426	0.000154165	0.00591866	Nipa1	48.8574	0.504341	0.190237	2.65112	0.00802264	0.101438	Sparc	1912.64	0.237959	0.107596	2.2116	0.0269942	0.396179
Ipo7	409.649	-0.152419	0.0678443	-2.2466	0.0246656	0.157952	Nipal4	16.8858	0.61071	0.217095	2.8131	0.00490662	0.0729996	Spata6	33.3405	0.322107	0.139649	2.30654	0.0210805	0.355608
Ipo9	532.511	-0.128133	0.0494401	-2.59169	0.00955062	0.0900784	Nipsnap1	7.445	0.486687	0.230309	2.11319	0.0345848	0.240942	Spdef	4.45967	0.298908	0.118013	2.53283	0.0113144	0.265643
Ipp	69.329	0.374417	0.114353	3.27421	0.00105958	0.0223851	Nkain1	127.866	0.431126	0.214776	2.00732	0.0447151	0.279813	Spg20	310.315	0.190146	0.0919481	2.06797	0.0386425	0.459609
Iqcd	2.65741	-0.444187	0.179903	-2.46904	0.0135477	0.110978	Nkain2	35.8836	0.528144	0.198116	2.66584	0.00767962	0.0985687	Sphk2	265.835	-0.233973	0.0655544	-3.56914	0.000358154	0.0431736
Iqgap2	18.8496	0.428543	0.186573	2.29692	0.0216235	0.146522	Nkg7	3.01254	0.63824	0.241072	2.64751	0.00810866	0.102194	Spice1	129.819	-0.249521	0.110756	-2.25289	0.0242659	0.376596
Iqsec1	1471.6	0.159332	0.0728859	2.18605	0.028812	0.171658	Nkx6-2	63.7586	0.606058	0.210087	2.8848	0.00391668	0.0626575	Spint1	29.4641	0.329142	0.144975	2.27034	0.0231872	0.371586
Irak2	627.136	-0.386822	0.102975	-3.75647	0.000172325	0.00638021	Nlrc5	104.072	1.43895	0.230625	6.23936	4.39375e-10	5.3484e-07	Spire2	152.466	-0.194212	0.0836729	-2.32109	0.0202823	0.349723
Irak3	30.8377	0.374028	0.151409	2.47031	0.0134995	0.110836	Nlrp12	3.35481	0.974175	0.236423	4.12047	3.781e-05	0.00259694	Spn	12.4588	0.266419	0.103462	2.57505	0.0100225	0.251779
Irf2bp2	791.178	0.197884	0.0755795	2.61823	0.00883883	0.085504	Nlrx1	57.434	0.221037	0.112452	1.96561	0.0493435	0.295884	Sqrdl	48.2835	0.250064	0.112491	2.22297	0.0262176	0.390031
Irf7	99.0615	0.787701	0.165944	4.74679	2.06674e-06	0.000282984	Nmral1	40.9	0.334801	0.162968	2.05439	0.0399379	0.261757	Srcap	2319.51	-0.110351	0.0483455	-2.28255	0.0224569	0.36641
Irf9	177.28	0.425847	0.127654	3.33595	0.000850083	0.0189964	Nmt1	378.951	-0.238808	0.0776965	-3.0736	0.00211494	0.0419416	Srf	696.639	-0.241221	0.0923962	-2.61073	0.00903503	0.239763
Irg1	1.79357	0.559267	0.160372	3.48732	0.000487895	0.0130095	Nol4l	118.749	-0.374617	0.117567	-3.1864	0.00144053	0.0324696	Srgn	76.2258	0.367426	0.146259	2.51215	0.0119997	0.273239
Irgm1	156.5	0.866198	0.157814	5.48872	4.04849e-08	1.45798e-05	Nop2	147.955	-0.230344	0.0973212	-2.36684	0.0179406	0.162314	Srms	5.36011	0.296453	0.142548	2.07968	0.0375553	0.454553
Irgm2	145.203	0.729087	0.173187	4.20982	2.55574e-05	0.00170782	Notch4	191.814	0.835089	0.203882	4.09594	4.20463e-05	0.0027598	Srpx2	12.782	0.444261	0.148705	2.98754	0.00281234	0.140752
Isca1	208.085	0.161292	0.070919	2.27431	0.0229473	0.15158	Npc2	671.874	-0.229591	0.0824246	-2.78546	0.00534511	0.0772071	Srxn1	837.58	0.495113	0.0954175	5.18891	2.11524e-07	0.000168056
Iscu	191.704	0.233981	0.106309	2.20095	0.0277392	0.168133	Npdc1	32.0464	0.569914	0.209647	2.71845	0.00655886	0.0893771	Ssh1	211.058	-0.1852	0.070914	-2.61161	0.0090116	0.239763
Itfg3	622.325	0.200424	0.0905525	2.21334	0.0268739	0.165327	Npnt	106.615	-0.491107	0.198453	-2.47468	0.0133355	0.137356	Sspn	126.879	0.389969	0.109961	3.54643	0.000390494	0.0444686
Itga10	33.9333	-0.401039	0.179283	-2.23691	0.0252925	0.160302	Nptn	292.041	-0.253089	0.0823996	-3.07149	0.00212997	0.0419416	Ssr3	1087.04	0.15083	0.0594061	2.53897	0.011118	0.262557
Itga11	1.80357	0.394008	0.166051	2.37281	0.0176533	0.130372	Nr2f6	101.374	-0.493052	0.119946	-4.11061	3.94614e-05	0.00265522	St18	44.451	0.330044	0.149043	2.21443	0.0267994	0.394622
Itgad	17.6318	0.853501	0.179542	4.75378	1.99651e-06	0.000279587	Nrbf2	38.4239	-0.463753	0.157493	-2.9446	0.00323372	0.054879	St8sia2	47.7987	-0.440889	0.148962	-2.95973	0.00307905	0.147351
Itgal	12.6622	0.702678	0.189327	3.71145	0.000206079	0.00712986	Nrbp2	131.847	0.697068	0.202519	3.44199	0.000577462	0.017298	Stac2	1346.31	0.280366	0.137178	2.04382	0.0409716	0.468419
Itgav	2445.44	0.322285	0.108001	2.98408	0.0028443	0.0411639	Nrep	19.7807	-0.550471	0.207976	-2.6468	0.00812578	0.102194	Stat1	305.895	0.459797	0.125858	3.65331	0.000258882	0.0348477
Itgax	20.8723	0.380101	0.191499	1.98487	0.0471595	0.23076	Nrp1	383.974	-0.314978	0.140167	-2.24717	0.0246294	0.195268	Stat3	604.968	0.171808	0.0809609	2.12211	0.0338282	0.437096
Itgb4	853.812	0.222837	0.10144	2.19675	0.0280382	0.168896	Nrros	417.256	-0.256384	0.129518	-1.97952	0.0477574	0.290132	Stk17b	93.4112	0.322494	0.126004	2.5594	0.0104853	0.258528
Itgb7	3.82383	0.566284	0.184997	3.06104	0.0022057	0.0349866	Nrxn2	110.648	0.556183	0.205651	2.7045	0.00684078	0.091233	Stk3	99.6795	0.237347	0.0988408	2.40131	0.0163366	0.316409
Itih2	25.9343	0.545573	0.167821	3.25093	0.0011503	0.0238225	Nsmf	122.802	0.367821	0.131143	2.80474	0.00503567	0.0742595	Stk35	401.153	-0.131792	0.0600565	-2.19447	0.0282015	0.402776
Itih5	1148.89	0.278534	0.136869	2.03504	0.0418469	0.215145	Nuak1	740.006	-0.354988	0.118596	-2.99324	0.00276032	0.0498671	Ston1	56.5037	0.324672	0.148965	2.17953	0.0292926	0.409666
Itpk1	972.943	0.720164	0.158976	4.53002	5.89783e-06	0.000566816	Nubp1	53.4681	0.361074	0.174267	2.07197	0.0382686	0.255203	Ston2	339.525	-0.2888	0.107095	-2.69667	0.0070037	0.217407
Itpripl1	122.086	0.319091	0.146166	2.18307	0.0290308	0.172752	Nucb1	445.573	-0.177873	0.0690014	-2.57782	0.00994252	0.11617	Stra13	69.5594	0.244627	0.100344	2.43788	0.0147735	0.301975
Itsn1	516.321	-0.265281	0.102594	-2.58573	0.00971735	0.0908931	Nucks1	168.629	0.238506	0.109747	2.17323	0.0297627	0.220666	Stra6	181.003	0.472889	0.13778	3.4322	0.000598702	0.0575645
Ivd	658.491	0.312668	0.111991	2.7919	0.00523996	0.0608597	Nudt16	19.8289	0.44414	0.185696	2.39176	0.0167678	0.156302	Strip1	723.875	-0.21139	0.0725766	-2.91264	0.00358386	0.161669
Izumo4	144.054	0.338996	0.134523	2.51999	0.0117357	0.101906	Nudt8	8.5278	0.45985	0.229292	2.00552	0.0449071	0.280267	Stx11	5.55109	0.230029	0.097815	2.35168	0.018689	0.33723
Jade2	742.024	0.70482	0.141139	4.99381	5.91987e-07	0.000114534	Nup210	55.2	0.717749	0.212654	3.37519	0.000737637	0.0205558	Stx17	263.499	0.330962	0.103541	3.19644	0.00139136	0.0936476
Jade3	28.8845	-0.322565	0.148592	-2.17081	0.0299454	0.175635	Nup210l	8.6285	-0.480432	0.241734	-1.98744	0.0468736	0.287248	Stxbp3	157.629	0.264853	0.117386	2.25626	0.0240544	0.376596
Jakmip1	52.5306	-0.623344	0.122644	-5.08256	3.72391e-07	8.6915e-05	Nup50	105.385	-0.301675	0.0996044	-3.02873	0.00245583	0.045991	Sugp1	425.272	0.210245	0.0805072	2.61151	0.00901429	0.239763
Jam3	880.461	0.178621	0.0747693	2.38896	0.016896	0.126955	Oaf	59.2078	-0.380209	0.136373	-2.78801	0.00530329	0.0767687	Sult1a1	108.699	0.771516	0.149079	5.17522	2.27643e-07	0.000168056
Jarid2	242.919	-0.250986	0.0949173	-2.64426	0.00818698	0.0812862	Oas1a	27.1955	0.776377	0.206846	3.75341	0.000174442	0.00717824	Sult5a1	2.88734	0.250114	0.104036	2.40411	0.0162118	0.314941
Jdp2	123.499	0.280687	0.124103	2.26173	0.0237143	0.154154	Oas1c	4.6606	0.572251	0.241177	2.37274	0.0176566	0.160831	Sun2	628.513	0.327855	0.135135	2.42613	0.0152608	0.306603
Jmjd6	196.224	-0.285821	0.121455	-2.35331	0.0186074	0.134515	Oas2	19.3098	0.833915	0.208941	3.99115	6.57528e-05	0.00376252	Susd1	96.489	0.235196	0.114902	2.04693	0.0406653	0.467521
Jph4	848.834	-0.324971	0.140055	-2.32032	0.0203238	0.141363	Oas3	8.4013	0.754464	0.241508	3.12397	0.00178427	0.0380953	Susd5	88.9025	-0.260219	0.129543	-2.00874	0.0445647	0.480137
Kalrn	266.587	-0.402278	0.130666	-3.07868	0.00207918	0.033819	Oasl1	5.76312	0.471629	0.234284	2.01306	0.0441079	0.278166	Susd6	498.25	0.157123	0.0759891	2.0677	0.0386683	0.459609
Kank1	447.023	-0.213541	0.0866482	-2.46446	0.0137219	0.111754	Oasl2	51.6232	1.2235	0.177892	6.87779	6.07868e-12	2.03484e-08	Syce2	9.22591	0.308128	0.148823	2.07044	0.0384114	0.4596
Kank2	262.103	-0.190988	0.0907779	-2.10391	0.0353866	0.195097	Ogdhl	42.8666	0.954121	0.237862	4.01124	6.04e-05	0.0035628	Syne3	34.4868	0.300525	0.149072	2.01597	0.0438034	0.475544
Kank4	54.758	-0.495974	0.171232	-2.8965	0.00377355	0.0488866	Ogfrl1	381.435	0.520329	0.124967	4.16375	3.1307e-05	0.00227826	Syngap1	3527.2	-0.139675	0.0647504	-2.15713	0.0309958	0.422867
Kansl1l	157.065	-0.213866	0.105397	-2.02914	0.0424442	0.217651	Olfml1	26.8198	0.654041	0.218677	2.99091	0.00278152	0.0501272	Syngr3	1321.41	-0.239049	0.0881299	-2.71247	0.00667846	0.214042
Kat2b	765.879	0.201972	0.0831396	2.42931	0.0151277	0.118381	Olfml3	1700.22	-0.553871	0.1704	-3.25042	0.00115237	0.0278022	Synj2	1068.25	-0.224556	0.105426	-2.12999	0.0331721	0.43387
Kat8	89.1573	-0.266407	0.0950599	-2.80251	0.00507062	0.0595039	Olfr111	5.45433	-0.735316	0.241714	-3.04209	0.0023494	0.0448126	Synpo2	75.8735	0.34282	0.124018	2.76427	0.00570511	0.203432
Kazn	1090.35	0.170932	0.0819584	2.08559	0.0370154	0.200322	Olig1	274.041	0.485402	0.202698	2.39471	0.0166337	0.155426	Syt15	11.0869	-0.555099	0.144957	-3.8294	0.000128456	0.019392
Kcna1	2337.3	0.67078	0.147458	4.54894	5.39158e-06	0.000537397	Olig2	64.2848	0.488984	0.194659	2.51201	0.0120047	0.130051	Syt5	1503.38	-0.219256	0.0797662	-2.74874	0.00598251	0.20687
Kcna4	3.30978	-0.476968	0.189412	-2.51815	0.0117972	0.102039	Opalin	76.2398	0.50725	0.220445	2.30103	0.0213902	0.178229	Syt7	5259.07	-0.143201	0.0637239	-2.24721	0.0246266	0.378992
Kcnc1	50.1603	-0.440279	0.18092	-2.43356	0.0149511	0.117845	Oplah	52.494	-0.267803	0.13065	-2.04977	0.0403866	0.263665	Taf6l	116.899	-0.18796	0.0915684	-2.05268	0.040104	0.466174
Kcnc3	53.288	0.474223	0.191976	2.47023	0.0135028	0.110836	Orai1	156.997	-0.258928	0.10406	-2.48826	0.0128369	0.134862	Tagap	23.3719	0.31604	0.148021	2.13511	0.032752	0.432225
Kcnc4	111.067	-0.252954	0.110377	-2.29172	0.0219216	0.147597	Orai2	161.763	-0.256921	0.083317	-3.08366	0.00204473	0.0411425	Tagln2	87.9474	0.288774	0.14565	1.98265	0.0474062	0.492204
Kcnd1	92.4479	-0.307738	0.114297	-2.69243	0.00709331	0.0738668	Orai3	83.1866	-0.26007	0.108922	-2.38767	0.0169556	0.157227	Tanc1	269.775	0.324582	0.123612	2.6258	0.00864448	0.237003
Kcne1l	10.4154	-0.451361	0.192599	-2.34352	0.0191027	0.136485	Osbpl10	4.58506	0.485952	0.240107	2.02389	0.0429811	0.274317	Tap1	97.9844	0.771294	0.149099	5.17302	2.30338e-07	0.000168056
Kcne4	54.5293	0.377372	0.146982	2.56747	0.0102445	0.094277	Osbpl3	29.2379	0.401437	0.17243	2.32811	0.0199063	0.171712	Tap2	195.77	0.412568	0.139314	2.96142	0.00306222	0.147215
Kcnh1	7.65217	-0.43185	0.174527	-2.47441	0.0133458	0.110245	Otud7a	10.8456	0.87324	0.22442	3.89109	9.97941e-05	0.00476122	Tapbp	536.518	0.293902	0.127928	2.2974	0.0215957	0.359523
Kcnh4	2.4372	-0.347995	0.166831	-2.08592	0.036986	0.20031	Otud7b	237.62	0.347474	0.112549	3.08733	0.00201965	0.040789	Tapbpl	101.348	0.192008	0.0935772	2.05187	0.0401821	0.46628
Kcnh5	18.3569	-0.428664	0.182954	-2.34301	0.0191288	0.13654	Oxa1l	99.3238	-0.304396	0.0941864	-3.23185	0.00122991	0.0289885	Tbc1d16	582.566	0.334971	0.0926426	3.61573	0.000299502	0.0377958
Kcnh7	2.12076	-0.328939	0.16768	-1.9617	0.0497975	0.237626	Oxct1	339.359	-0.377888	0.135644	-2.78588	0.00533821	0.0771907	Tbc1d4	151.529	0.423171	0.11636	3.63674	0.000276115	0.0359685
Kcnj14	17.2972	-0.5781	0.178768	-3.23379	0.00122157	0.0248094	P2ry1	4.15163	0.567951	0.240583	2.36072	0.0182393	0.163641	Tbl2	274.695	-0.174586	0.074061	-2.35732	0.0184072	0.336729
Kcnj3	15.5304	-0.529747	0.190699	-2.77793	0.0054707	0.0626176	P2ry12	3118.15	-0.438919	0.132225	-3.31949	0.000901831	0.0231332	Tbx2	38.3642	0.35686	0.144963	2.46174	0.0138264	0.291564
Kcnk1	943.538	-0.302977	0.133722	-2.26573	0.0234681	0.15364	P2ry13	1294.14	-0.329269	0.132144	-2.49174	0.012712	0.134344	Tbxas1	33.5521	0.296577	0.146792	2.02038	0.0433436	0.47455
Kcnk2	166.525	-0.534564	0.137974	-3.87438	0.000106896	0.00447807	P2ry14	18.9065	0.417751	0.211238	1.97763	0.0479705	0.290908	Tceb3	326.398	0.17988	0.0706365	2.54656	0.0108791	0.259956
Kcnk6	269.74	0.445041	0.164893	2.69896	0.00695563	0.0727423	P2ry2	7.06615	0.715472	0.237562	3.01173	0.00259767	0.0476477	Tcf23	9.1655	0.420411	0.128385	3.27461	0.00105809	0.0798663
Kcnn3	403.2	-0.418002	0.153258	-2.72744	0.0063828	0.0688574	P3h4	24.8529	0.557584	0.174508	3.19518	0.00139744	0.0318227	Tcof1	342.192	-0.244928	0.0896959	-2.73065	0.006321	0.210089
Kcnq2	27.4912	-0.385469	0.191677	-2.01103	0.0443222	0.222656	P4ha1	463.092	-0.736739	0.158869	-4.63739	3.52844e-06	0.000436351	Tcp11l2	182.953	0.188666	0.0892701	2.11343	0.0345641	0.438366
Kcnq3	156.266	0.31894	0.150293	2.12211	0.0338282	0.189732	P4htm	15.2711	0.535952	0.206198	2.59921	0.00934391	0.11161	Tef	3317.78	0.195374	0.0562125	3.47564	0.000509635	0.0525182
Kcnrg	4.16609	-0.450113	0.19193	-2.34519	0.0190174	0.136008	Padi4	13.265	0.692225	0.230673	3.0009	0.00269186	0.0489192	Tex40	82.0539	-0.283442	0.143404	-1.97653	0.0480947	0.495139
Kcnt1	116.512	0.482627	0.188753	2.55692	0.0105602	0.0960226	Paip2b	40.3735	0.424414	0.147907	2.86946	0.00411169	0.0648476	Tfcp2	212.524	-0.200823	0.0762299	-2.63443	0.00842776	0.235294
Kcnv1	7.39762	-0.362913	0.163988	-2.21304	0.0268949	0.165327	Pald1	862.576	-0.18671	0.0719984	-2.59325	0.00950742	0.113159	Tfcp2l1	317.222	0.386539	0.118589	3.2595	0.0011161	0.08308
Kctd13	1161.92	0.361805	0.0964643	3.75067	0.000176365	0.00643245	Palm2	27.5243	0.642699	0.228761	2.80948	0.00496209	0.0735796	Tgfbr2	356.227	0.248948	0.117696	2.11518	0.034415	0.438366
Kctd15	75.2597	-0.342084	0.135859	-2.51794	0.0118043	0.10204	Pank1	17.3055	-0.447122	0.179198	-2.49514	0.0125909	0.133506	Tgm2	249.372	0.27853	0.138056	2.01751	0.0436422	0.474969
Kctd3	875.169	0.265343	0.105168	2.52305	0.0116343	0.101285	Panx1	19.6972	0.427943	0.181007	2.36423	0.0180674	0.162691	Tgm6	4.27497	-0.259297	0.127202	-2.03846	0.0415038	0.471174
Kctd5	235.27	-0.333171	0.103877	-3.20736	0.00133957	0.0261581	Paqr5	21.4367	0.827998	0.212315	3.89986	9.62478e-05	0.0047035	Tgtp1	16.9675	0.605193	0.143628	4.2136	2.51327e-05	0.00665523
Kctd6	131.274	-0.244513	0.094056	-2.59965	0.00933182	0.0885849	Paqr6	5.26897	0.627311	0.24052	2.60814	0.00910358	0.109819	Tgtp2	20.2751	0.617963	0.146932	4.20579	2.60175e-05	0.00677839
Kdm1a	284.957	-0.152886	0.056281	-2.71647	0.00659825	0.0703758	Paqr8	32.0037	0.376112	0.183849	2.04577	0.0407793	0.265581	Thap6	21.5494	0.314619	0.139529	2.25486	0.0241421	0.376596
Kdm4a	636.884	0.43222	0.120523	3.5862	0.000335533	0.00992691	Pard3	38.1677	0.507387	0.208361	2.43514	0.014886	0.145811	Themis	2.16597	0.266664	0.103352	2.58015	0.00987576	0.250036
Kdr	524.193	-0.369752	0.171353	-2.15784	0.0309406	0.17968	Parl	37.0844	0.267575	0.130355	2.05267	0.0401044	0.26259	Thnsl2	38.798	0.332364	0.142059	2.33962	0.0193032	0.342266
Keap1	308.064	0.24966	0.0693217	3.60146	0.000316432	0.00951497	Parp1	211.056	-0.297745	0.0940894	-3.16449	0.00155355	0.0343835	Thop1	394.079	-0.168036	0.0773717	-2.17181	0.0298702	0.413491
Khk	79.216	0.417261	0.129545	3.22097	0.00127759	0.0254548	Parp12	150.392	0.281081	0.125811	2.23416	0.0254728	0.198997	Thrsp	158.334	0.290311	0.110958	2.61641	0.00888589	0.239763
Kif1bp	659.565	0.177839	0.0825965	2.15311	0.0313101	0.181611	Parp14	320.36	0.328807	0.153203	2.14621	0.031856	0.230071	Thsd7b	48.8678	0.31442	0.146579	2.14506	0.031948	0.427794
Kif21b	1383.66	-0.331634	0.113205	-2.92951	0.00339492	0.0460425	Parvg	448.715	-0.209877	0.0986187	-2.12817	0.033323	0.235583	Ticam1	56.5481	0.304863	0.108154	2.81878	0.00482063	0.188999
Kif2a	216.665	-0.148652	0.0668114	-2.22495	0.0260843	0.162725	Pbk	2.38844	0.41663	0.207113	2.01161	0.0442613	0.278586	Tifab	56.3135	0.399852	0.140221	2.85158	0.00435025	0.179259
Kif5a	623.647	-0.542387	0.168642	-3.21621	0.00129898	0.0256378	Pbx2	165.226	-0.239629	0.0947054	-2.53025	0.0113981	0.125855	Tigit	1.83984	0.186018	0.0732129	2.54079	0.0110603	0.261962
Kif5c	215.897	-0.303259	0.133955	-2.26388	0.0235812	0.153784	Pcbp1	574.438	-0.186151	0.0835685	-2.22753	0.0259119	0.201604	Timp4	246.205	0.456272	0.109643	4.16144	3.16253e-05	0.00762453
Kif7	69.6101	-0.338758	0.138348	-2.4486	0.0143413	0.114481	Pcbp3	9.24296	0.459871	0.213925	2.14968	0.0315802	0.228572	Tk2	324.189	0.130608	0.0615766	2.12106	0.0339168	0.437237
Kifc3	851.542	-0.250059	0.112518	-2.22238	0.0262575	0.16339	Pcbp4	102.552	0.484793	0.197916	2.44948	0.0143061	0.142742	Tlr1	10.9806	0.33066	0.143487	2.30446	0.0211971	0.356614
Kirrel2	474.819	0.347058	0.136054	2.55087	0.0107453	0.0969912	Pcdh17	20.3142	0.406921	0.181402	2.24321	0.0248834	0.19634	Tlr13	38.9528	0.310715	0.148197	2.09663	0.0360266	0.445246
Kirrel3	521.584	0.269699	0.0736838	3.66022	0.000252001	0.00823429	Pcdh9	97.0111	0.401733	0.182822	2.1974	0.0279919	0.211043	Tlr4	30.0832	0.325846	0.148442	2.1951	0.0281564	0.402776
Klc2	163.629	-0.215232	0.103165	-2.0863	0.0369517	0.200272	Pcdhb17	3.83695	0.616415	0.241719	2.55013	0.0107683	0.121677	Tlr9	40.7578	0.352677	0.148234	2.37919	0.0173507	0.325135
Klc4	169.279	-0.297626	0.0913242	-3.25901	0.00111803	0.0232903	Pcdhga3	5.56435	0.549889	0.239241	2.29847	0.0215351	0.178926	Tmbim1	321.704	0.339344	0.110659	3.06658	0.00216525	0.11937
Klf13	2393.89	0.52968	0.146502	3.6155	0.000299764	0.00924052	Pcdhga5	12.8838	0.529336	0.199999	2.6467	0.00812822	0.102194	Tmc6	77.2944	0.32622	0.147041	2.21856	0.0265169	0.392241
Klf15	512.137	0.44937	0.155494	2.88994	0.00385309	0.049438	Pcdhga6	9.51783	0.494281	0.2209	2.23758	0.0252482	0.198051	Tmcc3	364.612	0.387085	0.113491	3.41071	0.000647929	0.0602155
Klf16	86.6114	-0.454422	0.112135	-4.05246	5.06821e-05	0.00266153	Pcdhga7	11.2461	0.432379	0.203799	2.12159	0.033872	0.238332	Tmco4	48.2837	0.476258	0.126352	3.76929	0.000163711	0.023402
Klf9	839.528	0.338733	0.130941	2.58692	0.00968392	0.0908694	Pcdhgb1	6.68708	0.510096	0.23065	2.21156	0.0269972	0.206567	Tmeff2	524.722	-0.162684	0.0780082	-2.08548	0.0370262	0.451005
Klhdc8a	27.4349	0.536956	0.180801	2.96987	0.00297923	0.0426965	Pcgf2	7.75662	0.516896	0.215732	2.39601	0.0165745	0.155198	Tmem107	58.1478	-0.328912	0.122486	-2.6853	0.00724649	0.221271
Klhdc8b	123.58	-0.264173	0.102772	-2.57049	0.0101555	0.0939162	Pcid2	55.1544	-0.285814	0.112397	-2.54289	0.010994	0.123188	Tmem109	401.859	-0.165079	0.0824269	-2.00273	0.0452058	0.482945
Klhl15	42.6764	0.283991	0.132904	2.13681	0.0326137	0.186268	Pcolce2	10.9164	0.848923	0.231124	3.67302	0.000239705	0.00914429	Tmem114	15.0114	-0.72336	0.148907	-4.85781	1.18691e-06	0.000659232
Klhl25	133.75	-0.299108	0.102906	-2.9066	0.00365381	0.0479887	Pcsk6	43.7523	0.566119	0.226595	2.49837	0.0124765	0.132894	Tmem121	168.716	-0.18301	0.0822193	-2.22588	0.0260221	0.390031
Klra2	2.24013	0.362341	0.147934	2.44934	0.0143118	0.114432	Pcyt1b	14.7682	0.586039	0.23051	2.54236	0.0110108	0.123273	Tmem123	128.071	0.319013	0.11358	2.80872	0.00497384	0.190837
Kndc1	2123.05	0.490977	0.146544	3.35037	0.000807038	0.0182564	Pcyt2	111.635	0.474497	0.134894	3.51755	0.000435557	0.0143648	Tmem125	39.2626	0.350261	0.149009	2.3506	0.0187432	0.33723
Kpna3	348.72	-0.174002	0.0858252	-2.0274	0.0426217	0.217986	Pde2a	318.267	0.458784	0.14461	3.17257	0.00151097	0.0337198	Tmem131	1200.17	-0.195239	0.0913235	-2.13788	0.0325266	0.431508
Kras	234.177	-0.19583	0.0833241	-2.35022	0.0187622	0.135151	Pde4c	18.7338	1.09375	0.193053	5.66555	1.46551e-08	7.00826e-06	Tmem134	196.023	0.170219	0.0716886	2.37442	0.0175764	0.327114
Krtcap2	111.052	0.296079	0.101731	2.91043	0.00360937	0.0476696	Pde8a	78.2047	0.652105	0.173227	3.76445	0.000166914	0.00698432	Tmem154	8.24785	0.240273	0.107323	2.23879	0.0251696	0.383165
Kti12	55.0348	-0.259299	0.119318	-2.17318	0.0297669	0.174867	Pdgfb	928.545	-0.50057	0.104671	-4.78233	1.73275e-06	0.000244227	Tmem158	401.045	-0.319718	0.124971	-2.55833	0.0105178	0.258528
L2hgdh	73.6975	-0.231159	0.105416	-2.19282	0.0283202	0.170176	Pdia5	20.1212	0.360235	0.174916	2.05948	0.0394485	0.25994	Tmem176a	147.365	0.254653	0.120885	2.10658	0.0351543	0.440533
LOC106740	36.4489	-0.306464	0.133725	-2.29174	0.0219204	0.147597	Pdk4	14.022	0.684338	0.241685	2.83153	0.00463261	0.0700911	Tmem198	804.454	-0.226525	0.0903989	-2.50583	0.0122163	0.275382
Lama1	56.7915	0.546135	0.144738	3.77326	0.000161125	0.00613779	Pdlim1	10.4096	0.602798	0.23484	2.56684	0.010263	0.118365	Tmem200a	167.28	-0.327404	0.106854	-3.06404	0.00218371	0.119978
Lama3	500.355	-0.604543	0.148878	-4.06065	4.8937e-05	0.00262603	Pdlim4	94.395	-0.347817	0.120552	-2.88521	0.00391153	0.06265	Tmem220	9.31004	0.329635	0.148309	2.22263	0.0262411	0.390031
Lamc3	501.88	0.440528	0.0955523	4.61034	4.02015e-06	0.000437869	Pdpr	39.8325	0.446237	0.184735	2.41555	0.0157113	0.150798	Tmem252	30.5947	0.503876	0.146662	3.43562	0.000591202	0.0575282
Lamp2	1832.76	0.249996	0.0720189	3.47125	0.00051804	0.0134135	Pdxk	189.771	0.451727	0.120512	3.7484	0.000177966	0.00724306	Tmem28	69.2922	-0.329239	0.131521	-2.50331	0.0123036	0.276005
Lamtor2	95.2091	0.232724	0.116273	2.00153	0.0453352	0.225739	Pdyn	1.9584	0.46495	0.226783	2.0502	0.0403452	0.263523	Tmem39b	97.0819	-0.238716	0.119103	-2.00428	0.0450402	0.48245
Lamtor4	92.4094	0.257037	0.114782	2.23935	0.0251331	0.160051	Pea15a	375.875	-0.304107	0.099658	-3.0515	0.002277	0.043805	Tmem42	85.465	-0.205771	0.0900582	-2.28486	0.0223209	0.365298
Lasp1	754.191	-0.224924	0.0811944	-2.77019	0.00560236	0.0634604	Peg13	168.485	0.230348	0.116787	1.97237	0.0485679	0.293467	Tmem52	7.38557	0.397137	0.142508	2.78677	0.00532358	0.196778
Lbr	429.84	0.244781	0.0756498	3.23571	0.00121341	0.0246777	Pelp1	92.5057	-0.273905	0.0947492	-2.89084	0.00384216	0.0618347	Tmem63c	533.601	-0.253101	0.0946295	-2.67465	0.00748065	0.224925
Lca5	45.0136	-0.263631	0.131219	-2.00909	0.0445272	0.223321	Pepd	120.035	-0.280899	0.115833	-2.42503	0.015307	0.148341	Tmem74b	31.1967	-0.297801	0.137483	-2.1661	0.0303036	0.416591
Lcn2	10.4479	0.684009	0.168692	4.05477	5.01839e-05	0.00265433	Per2	29.1466	0.456893	0.227236	2.01066	0.0443617	0.279006	Tmem98	81.4639	0.288182	0.136783	2.10686	0.0351297	0.440533
Lctl	19.0217	0.411137	0.178566	2.30243	0.0213109	0.145584	Pex5l	154.477	0.415632	0.194011	2.14231	0.0321688	0.230836	Tmtc1	1099.96	0.196923	0.0999568	1.97009	0.0488285	0.498008
Ldlrad4	246.37	0.305271	0.133137	2.2929	0.0218538	0.147476	Pf4	17.6819	-0.533837	0.22771	-2.34437	0.0190594	0.166935	Tmtc4	109.575	0.24472	0.0947579	2.58259	0.00980628	0.249058
Ldoc1l	133.175	0.186067	0.0916958	2.02918	0.04244	0.217651	Pfdn5	118.835	-0.223471	0.112911	-1.97918	0.047796	0.290132	Tnc	47.6277	-0.442985	0.142275	-3.11357	0.00184838	0.108177
Lefty1	15.5064	0.449599	0.173873	2.58579	0.00971567	0.0908931	Pfkl	291.91	-0.34269	0.106142	-3.22861	0.00124393	0.0291192	Tnfaip6	60.2581	0.298097	0.14859	2.00617	0.0448381	0.481243
Leo1	114.612	-0.262121	0.0938839	-2.79197	0.00523884	0.0608597	Pfkp	29.2081	0.474283	0.227939	2.08075	0.0374569	0.251403	Tnfrsf14	23.3317	0.359856	0.14445	2.49122	0.0127305	0.282467
Leprot	352.86	0.229654	0.076385	3.00653	0.00264248	0.039365	Pgam5	31.1376	0.303323	0.150699	2.01277	0.0441386	0.278166	Tnfrsf18	1.89615	0.226655	0.0978933	2.31533	0.0205951	0.352408
Lfng	821.813	-0.374461	0.136316	-2.747	0.00601426	0.0666419	Pgap2	46.7383	0.287344	0.139679	2.05718	0.0396687	0.260758	Tnfrsf19	889.4	-0.295838	0.102624	-2.88275	0.00394219	0.171639
Lgals12	2.67027	-0.373603	0.1677	-2.2278	0.0258938	0.161949	Pgbd5	17.6095	0.498003	0.203003	2.45318	0.01416	0.14213	Tnfrsf1a	159.36	0.359631	0.12634	2.84653	0.00441987	0.180623
Lgals3	4.09916	0.574114	0.180197	3.18604	0.00144236	0.0271903	Pglyrp1	53.2633	0.701162	0.241727	2.90064	0.003724	0.0604417	Tnfrsf25	192.889	-0.298473	0.146927	-2.03144	0.0422106	0.472765
Lgals3bp	853.745	0.769228	0.115792	6.6432	3.06943e-11	6.44756e-08	Pgpep1	49.7434	-0.268808	0.125158	-2.14776	0.0317331	0.229555	Tnfrsf8	25.3193	-0.322187	0.146567	-2.19822	0.0279332	0.402531
Lgi1	255.956	0.252095	0.0992919	2.53893	0.0111193	0.0985999	Phactr3	38.2479	0.714139	0.19531	3.65645	0.000255734	0.00967309	Tnfsf10	45.0868	0.274627	0.13592	2.02051	0.0433309	0.47455
Lgi3	3350.06	0.459823	0.110747	4.15201	3.29562e-05	0.0019704	Phc1	95.3376	0.26778	0.122867	2.17943	0.0292997	0.2182	Tnfsf9	3.67868	-0.27892	0.131887	-2.11485	0.0344431	0.438366
Lgi4	759.311	-0.308867	0.117122	-2.63713	0.00836101	0.0825657	Phf11a	2.95937	0.74529	0.229994	3.24047	0.00119333	0.0283754	Tnrc18	2118.64	-0.185297	0.0632856	-2.92795	0.00341208	0.158377
Lgr6	229.316	0.358351	0.110408	3.2457	0.00117164	0.0239942	Phf11b	21.0757	0.550749	0.202807	2.71563	0.00661491	0.089705	Tns2	368.484	0.298425	0.147373	2.02497	0.0428706	0.47455
Lhfp	173.4	0.254957	0.103567	2.46176	0.0138257	0.112101	Phf13	69.5877	-0.384389	0.121438	-3.16531	0.00154915	0.0343835	Tor3a	103.253	0.464873	0.115227	4.03442	5.4737e-05	0.0120181
Lhfpl2	532.493	-0.325622	0.128451	-2.535	0.0112448	0.099008	Phf19	2.54153	0.559383	0.217735	2.5691	0.0101964	0.1178	Tor4a	62.4623	0.448738	0.12873	3.4859	0.000490491	0.0511155
Lhfpl3	29.6564	-0.376792	0.188232	-2.00175	0.0453121	0.225701	Phf23	198.633	-0.351455	0.119469	-2.94181	0.00326295	0.055305	Tpst1	217.112	-0.172347	0.0843116	-2.04417	0.0409368	0.468419
Lhx2	758.133	-0.266743	0.0959312	-2.78056	0.00542647	0.0623453	Phlda1	45.1469	-0.680916	0.142248	-4.78681	1.6945e-06	0.000244227	Tpst2	228.139	0.185661	0.0925579	2.00589	0.0448685	0.481249
Lig3	318.012	0.207945	0.0904823	2.29818	0.0215516	0.146169	Phlda3	24.5472	0.450372	0.208624	2.15877	0.030868	0.2259	Trabd2b	124.465	0.341577	0.148893	2.29411	0.0217842	0.361003
Lilr4b	14.8244	0.516961	0.192129	2.6907	0.0071303	0.0740946	Phlpp1	258.137	0.379995	0.149892	2.53512	0.011241	0.125118	Tradd	60.655	0.275685	0.112229	2.45646	0.0140314	0.294351
Lime1	253.912	-0.345527	0.12074	-2.86175	0.00421313	0.0525035	Phospho1	17.4799	0.624509	0.223251	2.79735	0.00515243	0.0753832	Traf3ip3	16.3031	0.351749	0.141468	2.48642	0.0129034	0.284423
Lin52	128.233	0.198127	0.0941521	2.10433	0.0353496	0.194966	Phtf2	35.22	-0.427421	0.150299	-2.84381	0.00445779	0.0682949	Traf5	29.9195	0.320603	0.141781	2.26126	0.0237431	0.375494
Lingo3	7.19116	-0.436109	0.19148	-2.27756	0.0227526	0.150768	Pi16	11.2398	1.04267	0.240402	4.33718	1.44322e-05	0.00133907	Trem2	141.456	-0.23151	0.116456	-1.98796	0.0468157	0.491082
Lipe	266.086	0.307889	0.0852191	3.61292	0.000302773	0.00928579	Pigb	23.4767	0.332428	0.152897	2.17419	0.0296906	0.220375	Treml2	9.98472	0.305787	0.118468	2.58117	0.00984658	0.249689
Litaf	990.839	0.126929	0.0609801	2.08149	0.0373894	0.201309	Pigz	22.9841	0.865271	0.212998	4.06233	4.85849e-05	0.00302582	Trim12a	40.5742	0.435467	0.149051	2.9216	0.00348238	0.159055
Lix1	310.729	-0.407649	0.145657	-2.79868	0.00513117	0.0599752	Pik3c2b	98.7278	0.632311	0.121411	5.20803	1.90855e-07	4.71414e-05	Trim12c	47.5265	0.378498	0.134031	2.82396	0.00474341	0.187795
Lman1	326.658	0.20909	0.0737381	2.83558	0.0045742	0.0556781	Pik3ip1	47.7683	1.08753	0.207385	5.244	1.57136e-07	4.38343e-05	Trim21	35.2218	0.35473	0.147988	2.39702	0.0165288	0.318985
Lmbr1	111.741	0.294065	0.1088	2.7028	0.00687573	0.0722664	Pik3r5	437.468	-0.235268	0.107315	-2.19232	0.0283567	0.212953	Trim25	135.666	0.469255	0.118491	3.96024	7.4873e-05	0.0142285
Lmo4	266.499	-0.203436	0.102966	-1.97575	0.0481826	0.233666	Pilrb2	2.77432	0.505326	0.233895	2.16048	0.0307354	0.225135	Trim30a	49.0651	0.473711	0.145128	3.26409	0.00109817	0.082124
Lmo7	64.841	-0.384985	0.172706	-2.22913	0.0258052	0.161739	Pim1	194.956	0.381975	0.18709	2.04166	0.0411851	0.267314	Trim30d	29.1981	0.386795	0.149107	2.59408	0.00948452	0.244663
Lmtk2	330.354	-0.210015	0.0863235	-2.43288	0.0149791	0.117845	Pip5k1b	5.82228	0.6425	0.23705	2.7104	0.00672019	0.0902541	Trim34a	33.5117	0.386216	0.143981	2.68241	0.00730936	0.22235
Lmtk3	253.402	-0.437961	0.154726	-2.83056	0.00464673	0.0563742	Pirb	61.6427	0.862414	0.193034	4.46768	7.90718e-06	0.000820753	Trim43a	7.87384	0.347505	0.147649	2.35359	0.0185931	0.33723
Lonrf1	131.811	-0.260663	0.0928806	-2.80643	0.00500934	0.059115	Pkig	94.0814	-0.255863	0.122565	-2.08756	0.0368373	0.249622	Trim46	1062.68	-0.212217	0.0793455	-2.67459	0.00748197	0.224925
Loxl3	147.461	-0.275725	0.0894893	-3.0811	0.0020624	0.0337855	Pkmyt1	12.1644	0.592246	0.228592	2.59084	0.00957425	0.113451	Trim56	88.9766	0.264867	0.117474	2.25468	0.0241533	0.376596
Lpgat1	683.79	0.366479	0.100685	3.63987	0.000272777	0.00866288	Pla2g15	850.795	-0.413031	0.0839554	-4.91964	8.67018e-07	0.000165848	Trmt2b	102.833	0.274233	0.0991672	2.76536	0.00568594	0.203197
Lppr1	2.95875	-0.535838	0.177946	-3.01124	0.00260185	0.0392653	Pla2g16	85.3518	0.569398	0.200007	2.84689	0.00441492	0.0677933	Trmt6	202.501	-0.13297	0.0658572	-2.01906	0.0434805	0.47455
Lppr4	27.8726	-0.388743	0.188417	-2.06321	0.039093	0.206474	Pla2g7	57.1842	0.629111	0.182911	3.43944	0.000582913	0.0174223	Trnt1	203.519	0.150853	0.0740511	2.03714	0.0416359	0.471961
Lrfn4	94.845	-0.486326	0.138734	-3.50546	0.000455812	0.012538	Plac8	10.3544	0.818398	0.238367	3.43335	0.000596166	0.0176607	Trp53bp1	1171.43	-0.103232	0.0497331	-2.07573	0.0379192	0.456415
Lrfn5	4.5837	-0.43318	0.185978	-2.32919	0.0198488	0.139244	Plagl1	11.4419	0.905834	0.226366	4.00163	6.29084e-05	0.00367315	Trp53cor1	8.32542	0.327331	0.145336	2.25224	0.0243073	0.376596
Lrg1	2.7476	0.402252	0.158449	2.53868	0.0111271	0.0985999	Plat	122.761	0.449355	0.208919	2.15086	0.0314874	0.228353	Trp53i11	1055.28	-0.302426	0.137787	-2.19487	0.0281726	0.402776
Lrig1	621.372	-0.205001	0.0883625	-2.32	0.0203408	0.141415	Plau	246.467	-0.396647	0.104839	-3.78341	0.000154696	0.00656911	Trp53i13	49.2476	0.289495	0.145909	1.98408	0.0472472	0.492093
Lrig2	281.637	-0.169669	0.0770639	-2.20167	0.0276889	0.16803	Plbd1	31.9831	0.73321	0.239254	3.06456	0.0021799	0.0425494	Trp53inp1	170.762	0.403047	0.140293	2.8729	0.00406727	0.172437
Lrp4	1174.46	-0.461492	0.136437	-3.38246	0.000718391	0.0169276	Plcb3	221.472	-0.289646	0.0977549	-2.96298	0.00304672	0.053141	Trpm2	547.194	0.237897	0.116873	2.03551	0.0417993	0.472765
Lrp8	452.782	-0.418201	0.127548	-3.27877	0.0010426	0.0221858	Plcl1	225.187	0.385835	0.114524	3.36904	0.000754314	0.0207398	Trpm3	519.133	0.365046	0.137028	2.66404	0.00772095	0.226562
Lrrc14b	4.77091	0.390218	0.189594	2.05818	0.0395733	0.207668	Pld3	341.416	-0.335062	0.117003	-2.8637	0.00418725	0.0656551	Trpv4	28.8527	0.429952	0.146189	2.94106	0.0032709	0.154037
Lrrc16a	280.311	-0.175001	0.0784221	-2.23153	0.0256464	0.161293	Plec	216.869	0.625489	0.171696	3.64301	0.00026947	0.00998801	Tsc22d2	386.718	-0.162088	0.07363	-2.20139	0.0277083	0.402162
Lrrc27	32.2538	0.472801	0.159625	2.96194	0.00305706	0.0430999	Plek	2963.17	-0.427941	0.185868	-2.30238	0.0213135	0.178034	Tsc22d3	744.307	0.800433	0.130626	6.12765	8.91854e-10	2.40102e-06
Lrrc4	117.078	-0.38104	0.0956702	-3.98285	6.80926e-05	0.00316846	Plekha1	216.468	0.278205	0.114079	2.43871	0.0147399	0.14523	Tshr	6.96813	-0.375252	0.145518	-2.57874	0.00991617	0.250666
Lrrc4b	1009.86	-0.163559	0.0798704	-2.04781	0.0405791	0.211512	Plekha2	205.258	-0.248244	0.100681	-2.46565	0.0136766	0.139475	Tshz3	352.055	-0.253178	0.115064	-2.20032	0.0277842	0.402333
Lrrc7	8.69118	-0.399841	0.183857	-2.17474	0.0296495	0.174666	Plekhb1	173.102	0.4729	0.202932	2.33033	0.0197886	0.171169	Tspan2	605.057	0.449177	0.139305	3.22441	0.00126231	0.0894303
Lrrc73	13.1829	-0.542814	0.188746	-2.8759	0.00402876	0.051024	Plekhf1	12.7068	0.618891	0.216862	2.85384	0.0043194	0.0666322	Tspo	48.1705	0.468914	0.144273	3.25017	0.00115335	0.0846821
Lrrc75a	66.4897	-0.362058	0.13051	-2.77419	0.005534	0.0629814	Plekhg3	101.693	0.555503	0.139932	3.96982	7.19284e-05	0.00402979	Tst	173.577	-0.359535	0.135457	-2.65423	0.00794899	0.229268
Lrrc8a	1208.08	0.762451	0.164669	4.63019	3.65329e-06	0.000400881	Plekhh1	217.867	0.664314	0.196631	3.37848	0.000728875	0.0204454	Ttc26	93.5569	-0.243115	0.106541	-2.2819	0.0224955	0.366669
Lrrc8c	323.777	0.424679	0.09708	4.37453	1.21696e-05	0.00095691	Plekhm3	148.693	0.245192	0.122683	1.99859	0.0456528	0.28353	Ttc39a	18.9711	0.364079	0.142481	2.55528	0.0106101	0.258819
Lrrk2	148.996	-0.344391	0.0987948	-3.48592	0.000490445	0.0130172	Plin3	56.6413	0.554269	0.152802	3.62737	0.000286323	0.0103899	Tti2	152.775	0.153558	0.0684241	2.24421	0.0248188	0.380374
Lrrtm3	9.62054	-0.492421	0.189182	-2.60289	0.00924415	0.0881491	Plin4	66.0285	0.949676	0.223436	4.25032	2.13465e-05	0.00179767	Ttll13	9.59294	0.332137	0.148102	2.24263	0.024921	0.380481
Lsp1	50.0466	0.56217	0.178692	3.14602	0.00165509	0.0293565	Plk2	115.311	-0.499869	0.215514	-2.31943	0.0203717	0.173952	Ttyh1	4884.78	-0.293404	0.07128	-4.11622	3.85139e-05	0.00888736
Ltbp1	306.549	-0.253188	0.121325	-2.08686	0.036901	0.200145	Plod1	481.293	-0.290198	0.101359	-2.86307	0.00419563	0.065707	Ttyh3	3518.89	-0.244734	0.0732675	-3.34029	0.000836918	0.0693269
Ltbp2	4.01004	0.401318	0.144798	2.77157	0.00557858	0.0633306	Plod3	539.127	-0.272361	0.0728019	-3.74112	0.000183201	0.00736657	Tug1	755.859	-0.156082	0.0719087	-2.17055	0.029965	0.413696
Ltf	3.96734	0.456546	0.151285	3.01778	0.00254632	0.038799	Plp2	6.55303	0.617042	0.240506	2.5656	0.0102999	0.118586	Txnip	365.994	0.453979	0.149139	3.04401	0.0023345	0.126967
Ltk	3.14782	-0.374275	0.181478	-2.06236	0.0391731	0.206527	Plxdc2	1395.63	-0.293304	0.1282	-2.28786	0.022146	0.182035	Uba7	82.0195	0.450756	0.14542	3.09968	0.00193728	0.110712
Luc7l	336.846	-0.329438	0.110012	-2.99456	0.00274838	0.0402511	Plxnb1	104.058	0.433574	0.146708	2.95534	0.00312322	0.0538224	Ubash3a	1.8649	0.168656	0.0769449	2.19191	0.0283863	0.403137
Luc7l3	611.151	-0.210761	0.0887651	-2.37437	0.017579	0.130021	Plxnb2	2486.42	-0.310415	0.107302	-2.89291	0.00381691	0.0615765	Ubn1	739.863	-0.124961	0.0624569	-2.00075	0.0454188	0.484266
Lxn	171.582	-0.541937	0.149491	-3.62521	0.000288724	0.00897546	Plxnb3	158.995	0.503951	0.161522	3.12001	0.00180843	0.0381631	Ubtf	1293.59	-0.213682	0.0844462	-2.53039	0.0113935	0.266337
Ly6a	418.192	0.456481	0.165741	2.75419	0.0058838	0.0654505	Pmaip1	145.24	-0.594242	0.179981	-3.30169	0.000961032	0.0243716	Uchl1os	3.27687	0.285214	0.123664	2.30636	0.0210904	0.355608
Ly6c1	600.612	0.433172	0.162467	2.66621	0.00767123	0.077631	Pmepa1	706.556	-0.320981	0.119854	-2.6781	0.00740407	0.0963464	Uck1	270.294	-0.167459	0.0628219	-2.66562	0.00768476	0.226562
Ly6e	1046.53	0.406788	0.126614	3.21283	0.00131435	0.0258718	Pmf1	11.9746	0.4627	0.219387	2.10906	0.0349398	0.242337	Ucp2	316.022	0.498909	0.146809	3.39835	0.000677936	0.0615208
Ly6h	12.4552	-0.432342	0.192356	-2.24762	0.0246006	0.157753	Pmm1	30.0322	0.477046	0.197127	2.41999	0.0155209	0.149946	Ugt1a6a	16.1435	0.304155	0.14872	2.04515	0.0408403	0.468288
Ly9	24.7804	0.418595	0.192445	2.17514	0.0296193	0.174558	Pmp22	414.433	-0.5345	0.0919334	-5.81399	6.09994e-09	3.26713e-06	Unc13a	5698.2	-0.258817	0.100966	-2.56341	0.0103649	0.257181
Lynx1	178.774	0.416129	0.132969	3.12952	0.00175095	0.0304326	Pmvk	25.6892	0.477941	0.175241	2.72733	0.00638486	0.0880466	Unc79	895.582	-0.16421	0.0803447	-2.04382	0.0409713	0.468419
Lyrm2	69.2195	0.349397	0.109868	3.18016	0.00147193	0.0274538	Pnp	276.816	-0.193976	0.0893089	-2.17196	0.0298585	0.220943	Uox	1.96904	-0.289424	0.114267	-2.53289	0.0113127	0.265643
Lyve1	32.3641	0.511927	0.188053	2.72225	0.00648399	0.0695973	Pnpla2	272.506	0.455052	0.132675	3.42982	0.000603985	0.0177744	Upp2	126.065	0.260518	0.105091	2.47897	0.0131762	0.286249
Lyz2	353.105	0.834464	0.183971	4.53585	5.73733e-06	0.000560707	Polr3e	75.351	0.452853	0.102474	4.41922	9.90587e-06	0.000986338	Usp10	510.833	-0.131325	0.0635069	-2.06789	0.0386506	0.459609
Lztr1	487.581	-0.112051	0.056486	-1.9837	0.0472892	0.230898	Pomk	33.9094	0.355727	0.143697	2.47554	0.0133033	0.137203	Usp18	17.1374	0.462453	0.148214	3.12017	0.00180747	0.107742
Macf1	8487.57	-0.407949	0.142914	-2.8545	0.00431041	0.0532608	Pou2af1	2.27413	0.412067	0.199904	2.06132	0.0392722	0.25917	Usp2	879.959	0.225977	0.0786512	2.87315	0.00406397	0.172437
Macrod1	108.971	0.388146	0.133412	2.90938	0.00362143	0.0477574	Pou2f2	235.784	-0.292601	0.108278	-2.70231	0.00688602	0.0915413	Usp21	414.708	-0.178727	0.0808293	-2.21117	0.0270242	0.396179
Mad1l1	221.976	0.242304	0.084082	2.88176	0.00395459	0.0503013	Pou3f1	21.1731	0.61215	0.228809	2.67537	0.00746461	0.0968518	Usp3	207.555	0.253608	0.0969114	2.6169	0.00887314	0.239763
Madd	260.636	-0.294272	0.116223	-2.53197	0.0113425	0.0993919	Pou3f3	42.9797	0.466155	0.185377	2.51463	0.0119156	0.129504	Usp42	276.809	-0.158288	0.0705541	-2.24349	0.024865	0.380374
Maf1	487.317	0.190501	0.0838508	2.2719	0.0230924	0.152197	Ppap2a	35.1125	-0.412755	0.162732	-2.53641	0.0111994	0.124967	Usp43	48.4737	-0.479632	0.135427	-3.54164	0.00039765	0.0448069
Mafb	856.708	0.362861	0.172083	2.10864	0.0349759	0.193747	Ppap2c	24.0551	0.690885	0.179253	3.85424	0.000116089	0.00541616	Usp45	406.03	0.115683	0.0575109	2.01149	0.0442737	0.478683
Maged2	201.539	-0.318742	0.0899752	-3.54256	0.000396268	0.0112485	Ppard	167.304	-0.38177	0.0907227	-4.20809	2.57533e-05	0.00201659	Vav3	72.3584	0.330255	0.120848	2.73282	0.00627939	0.209758
Mageh1	258.834	-0.32882	0.130418	-2.52128	0.0116929	0.101675	Ppargc1b	12.0988	0.609078	0.217467	2.80079	0.0050978	0.074846	Vegfa	674.18	-0.539701	0.126323	-4.2724	1.93377e-05	0.00539541
Magi1	401.304	-0.254166	0.0824155	-3.08396	0.00204268	0.0336345	Ppcdc	235.919	0.366567	0.144793	2.53167	0.0113522	0.125625	Vegfc	44.4862	-0.384883	0.132602	-2.90255	0.00370141	0.16436
Magi3	341.187	-0.238895	0.089218	-2.67766	0.00741385	0.0760204	Ppm1g	166.537	-0.224214	0.1015	-2.20901	0.0271742	0.207211	Vldlr	795.952	-0.161833	0.0821419	-1.97016	0.0488196	0.498008
Mal	10007.7	0.309318	0.0998599	3.09752	0.00195146	0.0326443	Ppp1r10	385.751	-0.306185	0.147826	-2.07125	0.038335	0.255503	Vmac	98.4066	0.228122	0.0954458	2.39006	0.0168455	0.323165
Mamdc4	48.9526	-0.407788	0.147979	-2.75571	0.00585655	0.0653994	Ppp1r11	51.7714	-0.292435	0.149068	-1.96176	0.0497904	0.2971	Vps37b	350.79	-0.175176	0.0846896	-2.06845	0.038598	0.459609
Man2b2	535.492	0.193069	0.0961272	2.00848	0.0445924	0.223479	Ppp1r13l	16.4691	-0.514093	0.205264	-2.50454	0.0122611	0.131236	Vstm2l	904.716	-0.440716	0.133131	-3.3104	0.000931615	0.0748675
Maneal	123.064	0.355889	0.1206	2.95098	0.00316769	0.044231	Ppp1r14a	54.6431	0.525434	0.220403	2.38397	0.0171272	0.157602	Vstm5	98.0278	0.273338	0.124188	2.20101	0.0277353	0.402162
Manf	387.543	0.323769	0.126953	2.5503	0.0107629	0.0970311	Ppp1r16b	318.488	0.797299	0.204756	3.8939	9.86445e-05	0.00475909	Vsx2	2.57685	0.317514	0.118118	2.6881	0.00718594	0.220991
Map1b	401.615	-0.465007	0.15116	-3.07626	0.00209618	0.0339079	Ppp1r18	540.573	-0.317438	0.0928233	-3.41981	0.000626642	0.0182012	Vwa5a	169.623	0.264418	0.10785	2.45171	0.0142178	0.295212
Map1lc3a	300.131	0.305815	0.0845539	3.6168	0.000298263	0.00921358	Ppp1r21	383.086	0.505533	0.168911	2.9929	0.00276336	0.0498671	Vwa7	13.525	0.442816	0.149017	2.97159	0.00296265	0.145646
Map1lc3b	1079.71	0.218615	0.0908036	2.40756	0.0160595	0.122925	Ppp1r3b	147.757	-0.345302	0.129449	-2.66748	0.0076422	0.0982988	Wbp1l	469.296	0.187441	0.0893633	2.09752	0.0359478	0.444695
Map2k7	403.41	-0.15379	0.0698077	-2.20306	0.0275906	0.167572	Ppp1r3f	13.0545	0.424723	0.203076	2.09145	0.0364875	0.248509	Wbscr27	89.5385	0.340834	0.112594	3.02709	0.00246919	0.130342
Map3k11	593.722	-0.191519	0.0684276	-2.79886	0.00512834	0.0599752	Ppp1r9b	1064.53	-0.26699	0.0991899	-2.69171	0.00710871	0.0936866	Wdr33	603.805	-0.111928	0.0510691	-2.19169	0.0284016	0.403137
Map3k6	113.386	0.580066	0.187631	3.09152	0.00199133	0.0331603	Ppp2r2c	91.0958	0.496126	0.201587	2.4611	0.0138512	0.140293	Wdr78	82.5588	-0.417396	0.128809	-3.24043	0.00119348	0.086772
Map4k4	1912.5	-0.197696	0.0599011	-3.30036	0.000965592	0.0208488	Ppp2r3a	96.8414	0.494367	0.178862	2.76396	0.00571049	0.0812576	Wfdc1	76.339	0.280434	0.141357	1.98387	0.0472707	0.492093
Map7	1806.71	0.464408	0.130455	3.5599	0.000370991	0.0107595	Ppp6r1	797.312	-0.190203	0.080745	-2.3556	0.0184931	0.165109	Wfdc17	4.20174	0.25808	0.119309	2.16312	0.0305319	0.418432
Map7d2	201.365	0.832822	0.18364	4.53508	5.75808e-06	0.000560707	Ppt1	297.943	-0.177695	0.0636361	-2.79237	0.00523242	0.0762374	Whsc1	1013.96	-0.154405	0.0496491	-3.10993	0.00187135	0.108733
Mapk7	176.708	-0.379333	0.0913831	-4.15102	3.30991e-05	0.0019704	Pqlc3	5.52504	0.956733	0.2409	3.97149	7.14231e-05	0.0040183	Wipi1	150.054	0.220904	0.102983	2.14505	0.0319486	0.427794
Mapk8ip1	3195.8	0.207423	0.0849674	2.44121	0.0146381	0.115907	Pram1	13.3603	0.930185	0.241601	3.85009	0.000118075	0.00547069	Wnt11	3.95557	0.238648	0.112926	2.11331	0.0345743	0.438366
Mapk8ip2	75.2969	0.353076	0.168521	2.09515	0.036158	0.197719	Prcp	259.998	-0.296912	0.0892356	-3.32728	0.000876969	0.0226691	Wnt7a	109.926	-0.498569	0.125286	-3.97944	6.9078e-05	0.0137755
Mapk9	333.255	0.151779	0.0625244	2.42751	0.0152029	0.11878	Prdm1	107.313	-0.270701	0.0947309	-2.85758	0.00426888	0.0663883	Xaf1	40.0959	0.491013	0.136342	3.60132	0.000316602	0.039339
Mapkapk5	220.095	-0.151865	0.0693525	-2.18975	0.0285425	0.170987	Prdx5	136.934	0.352251	0.173834	2.02636	0.0427277	0.273103	Xdh	182.974	0.845137	0.1479	5.71425	1.10186e-08	1.77983e-05
Mapre2	875.6	0.172932	0.0831129	2.08069	0.0374626	0.201482	Prex1	1863.14	-0.28096	0.119395	-2.3532	0.0186127	0.165708	Yif1b	204.773	-0.172237	0.0793198	-2.17143	0.0298989	0.413491
Marc2	445.318	0.357735	0.11865	3.01503	0.00256955	0.0389111	Prickle2	48.3126	0.60972	0.182072	3.34878	0.000811689	0.0214369	Yipf2	173.616	0.169292	0.0829068	2.04196	0.0411555	0.469481
March2	309.408	0.176479	0.0876779	2.01281	0.044135	0.222081	Prim1	6.61421	0.574065	0.241716	2.37496	0.0175511	0.160335	Zbp1	10.7231	0.414314	0.12067	3.43345	0.000595963	0.0575645
Mark3	498.47	-0.114701	0.0583596	-1.96542	0.0493656	0.236474	Prkab2	52.5549	-0.430187	0.218784	-1.96626	0.0492681	0.295697	Zbtb12	47.2747	-0.265243	0.109051	-2.43228	0.0150039	0.304191
Mark4	217.141	-0.232726	0.0810376	-2.87183	0.00408108	0.0514407	Prkar1a	657.035	-0.165457	0.067311	-2.45809	0.0139679	0.140836	Zbtb16	633.421	0.32651	0.121515	2.68699	0.00720986	0.220991
Mars	454.382	0.208476	0.0849798	2.45324	0.0141574	0.113817	Prkcdbp	17.43	0.451999	0.227677	1.98526	0.0471154	0.288071	Zbtb41	274.641	-0.159519	0.0748205	-2.13203	0.0330048	0.432732
Mast1	11.6018	-0.413898	0.191377	-2.16273	0.0305616	0.178053	Prkcz	73.6182	0.402755	0.195703	2.05799	0.0395907	0.260402	Zbtb42	15.8519	0.320632	0.148825	2.15442	0.0312074	0.42469
Mast2	402.316	-0.174548	0.0737778	-2.36585	0.0179886	0.131659	Prmt2	43.0279	-0.609654	0.160495	-3.79858	0.000145529	0.00632674	Zbtb45	258.674	-0.221034	0.097376	-2.2699	0.0232134	0.371622
Mast3	2543.86	0.446333	0.138443	3.22395	0.00126434	0.0252937	Prodh	17.0395	0.563855	0.204112	2.76247	0.0057365	0.0815411	Zbtb46	105.199	-0.364889	0.118782	-3.07193	0.00212683	0.118785
Mat2a	1990.94	0.348108	0.108121	3.21962	0.00128362	0.0255024	Pros1	418.535	-0.338148	0.114019	-2.9657	0.00301991	0.0529414	Zbtb7b	189.035	0.296553	0.118122	2.51056	0.012054	0.273239
Mat2b	248.66	0.161256	0.067266	2.3973	0.0165165	0.125121	Prpf40b	89.1358	0.328516	0.110924	2.96163	0.00306011	0.0532834	Zc3h4	668.503	-0.120165	0.0547505	-2.19478	0.0281794	0.402776
Matn1	2.39369	0.397356	0.161247	2.46427	0.0137292	0.111754	Prpf8	711.171	-0.176738	0.0871611	-2.02772	0.0425891	0.272856	Zc3hav1	63.3177	0.390969	0.134034	2.91694	0.00353481	0.160839
Maz	707.689	-0.240149	0.0665817	-3.60684	0.000309948	0.00939686	Prpsap2	179.216	-0.382526	0.114555	-3.33925	0.000840058	0.022099	Zcchc2	327.572	-0.200262	0.0716007	-2.79693	0.00515913	0.194168
Mboat2	431.895	0.361195	0.107635	3.35572	0.00079158	0.0180736	Prr5l	74.5776	0.550094	0.213863	2.57218	0.010106	0.11706	Zcchc24	948.024	0.200714	0.0943603	2.1271	0.0334116	0.435154
Mbtps1	615.308	0.144448	0.0610328	2.36673	0.0179462	0.131659	Prtn3	5.41987	0.34402	0.160227	2.14708	0.0317868	0.229695	Zdhhc22	194.558	-0.303666	0.143089	-2.12221	0.0338199	0.437096
Mcam	1150.85	-0.196687	0.100289	-1.96121	0.0498549	0.237777	Psat1	186.431	0.560012	0.1875	2.98674	0.00281971	0.0506791	Zfp1	123.144	0.199181	0.096015	2.07448	0.0380348	0.456864
Mcat	76.4695	0.279205	0.0959828	2.9089	0.00362702	0.0477854	Psd2	13.2804	0.700781	0.227396	3.08176	0.00205777	0.0413097	Zfp12	303.442	-0.147222	0.0693843	-2.12183	0.0338517	0.437096
Mcfd2	295.52	0.245859	0.0870604	2.82401	0.00474267	0.0573017	Psen2	34.6641	0.315628	0.155361	2.03158	0.0421958	0.271635	Zfp142	444.673	-0.164443	0.0598041	-2.74969	0.00596522	0.20687
Mcts1	62.0045	0.250012	0.113249	2.20762	0.0272705	0.166267	Psip1	56.2072	0.333693	0.134579	2.47953	0.0131555	0.136236	Zfp189	90.9499	0.29111	0.127021	2.29182	0.0219162	0.362346
Mcur1	424.675	-0.382986	0.100437	-3.8132	0.000137179	0.00535036	Psmb8	146.503	0.296314	0.149718	1.97915	0.0477991	0.290132	Zfp191	265.157	0.136659	0.0667007	2.04883	0.0404785	0.467358
Mdfic	47.2664	0.264532	0.133291	1.98462	0.047187	0.230818	Psmb9	60.8889	0.417674	0.181461	2.30173	0.0213504	0.178226	Zfp213	67.4114	-0.223563	0.11375	-1.96539	0.0493689	0.499831
Mdga1	67.3118	-0.50618	0.1477	-3.42709	0.000610089	0.0151023	Psme1	190.51	0.303775	0.146983	2.06674	0.0387585	0.257557	Zfp3	86.1365	-0.200045	0.0970287	-2.06171	0.0392354	0.461931
Me2	114.237	0.313191	0.105609	2.96557	0.00302121	0.0428802	Pstpip1	17.4279	1.21546	0.237501	5.11769	3.09301e-07	7.01956e-05	Zfp319	234.616	-0.195427	0.0797111	-2.45169	0.0142187	0.295212
Med12l	157.572	-0.354801	0.139203	-2.54881	0.010809	0.0973274	Pstpip2	20.6229	0.709412	0.182538	3.88637	0.000101753	0.00481439	Zfp36	68.3814	0.293914	0.143547	2.04752	0.040607	0.467516
Med14	187.212	-0.273547	0.109726	-2.49301	0.0126667	0.106291	Ptafr	203.906	-0.383052	0.144258	-2.65533	0.0079231	0.10056	Zfp382	130.529	-0.261586	0.0941284	-2.77903	0.00545208	0.198509
Med9	101.382	0.205359	0.0919896	2.23241	0.0255878	0.16127	Ptchd1	6.02359	-0.813681	0.233426	-3.48582	0.000490632	0.0155453	Zfp407	171.24	-0.196782	0.0987279	-1.99318	0.0462422	0.487565
Megf11	21.5309	-0.388345	0.1926	-2.01633	0.0437655	0.22122	Ptgds	677.398	0.778165	0.239573	3.24813	0.00116165	0.0279071	Zfp420	113.434	-0.240575	0.0902318	-2.66619	0.00767171	0.226562
Megf9	293.052	0.392656	0.124893	3.14394	0.00166692	0.0294243	Ptk2	77.9091	0.340955	0.162582	2.09713	0.0359823	0.246446	Zfp458	46.917	-0.345888	0.120439	-2.87188	0.00408033	0.172538
Meis2	175.184	-0.319555	0.105109	-3.04023	0.00236399	0.0368222	Ptms	932.971	-0.376724	0.107248	-3.51264	0.000443675	0.0145252	Zfp488	34.0822	0.374923	0.140973	2.65954	0.00782465	0.227418
Mettl16	107.988	-0.208025	0.10567	-1.96864	0.0489949	0.235886	Ptov1	214.819	-0.263515	0.113725	-2.31711	0.0204975	0.174463	Zfp541	9.96426	-0.402868	0.148845	-2.70663	0.00679705	0.214439
Mettl20	20.4144	0.481331	0.162061	2.97006	0.00297741	0.0426965	Ptpdc1	47.7213	0.775371	0.164418	4.71584	2.4071e-06	0.000316053	Zfp580	127.552	-0.326945	0.116496	-2.80649	0.00500852	0.191712
Mettl21a	73.4186	0.26489	0.119743	2.21216	0.0269558	0.165327	Ptpn11	293.513	0.269935	0.0773662	3.48905	0.000484736	0.0154907	Zfp595	28.5583	0.324169	0.127253	2.54743	0.0108518	0.259797
Mettl3	134.837	-0.257422	0.0916108	-2.80995	0.00495494	0.0588715	Ptpn21	61.9452	-0.290871	0.127577	-2.27997	0.0226093	0.185048	Zfp60	262.971	-0.132301	0.0672901	-1.96612	0.0492842	0.499428
Mettl7a1	636.091	0.65285	0.136715	4.77528	1.79459e-06	0.000261264	Ptpn22	14.2537	0.528635	0.201659	2.62143	0.0087561	0.106975	Zfp628	169.927	-0.171687	0.080049	-2.14478	0.0319705	0.427794
Mex3a	22.1026	-0.516556	0.175671	-2.94047	0.00327712	0.045161	Ptpn6	513.362	-0.313344	0.107252	-2.92156	0.00348287	0.057789	Zfp668	167.452	-0.191094	0.0773234	-2.47136	0.0134599	0.287934
Mex3b	64.6427	0.271361	0.115642	2.34657	0.0189473	0.135737	Ptpn7	2.99509	0.595955	0.231613	2.57306	0.0100803	0.116963	Zfp704	1193.62	-0.16516	0.0757051	-2.18163	0.0291371	0.408551
Mex3c	315.577	-0.200031	0.0577522	-3.46361	0.000532976	0.0136294	Ptprd	304.579	0.429045	0.186665	2.29847	0.021535	0.178926	Zfp786	32.3487	-0.265559	0.135165	-1.96471	0.0494478	0.499831
Mex3d	168.348	-0.310989	0.105015	-2.96139	0.00306255	0.0430999	Ptprf	45.1704	0.803167	0.21085	3.80918	0.000139429	0.00612117	Zfp827	568.441	-0.197558	0.0946933	-2.08629	0.036952	0.450479
Mfap1a	88.3863	0.212555	0.0901277	2.35837	0.0183552	0.133088	Pts	35.4496	0.434869	0.153137	2.83974	0.00451506	0.0688573	Zfp953	9.7256	0.29249	0.148498	1.96965	0.0488781	0.498008
Mfap3l	691.903	-0.308191	0.151437	-2.03511	0.0418396	0.215145	Pus1	52.007	-0.366311	0.131912	-2.77694	0.0054874	0.0788373	Zglp1	16.5206	-0.312856	0.147354	-2.12315	0.0337412	0.437066
Mfge8	5884.8	-0.601959	0.138493	-4.34648	1.38337e-05	0.00105395	Pus7	35.3104	0.460946	0.158374	2.91049	0.00360863	0.0593606	Zscan22	94.2609	-0.199484	0.0876879	-2.27493	0.0229103	0.3697
Mfhas1	406.173	-0.328469	0.0896008	-3.66592	0.000246456	0.0081253	Pvrl1	45.4966	0.639019	0.187104	3.41531	0.000637088	0.0183454	Zyx	422.69	0.161334	0.0798065	2.02156	0.0432216	0.47455
Mfsd10	132.288	0.329232	0.113231	2.90761	0.00364196	0.0478993	Pvt1	19.4766	0.54404	0.207988	2.61573	0.00890381	0.108187
Mfsd6	465.692	0.318139	0.100145	3.17678	0.00148918	0.0275669	Pwwp2b	49.8966	-0.480812	0.180377	-2.66559	0.00768527	0.0985687
Mgat2	184.617	0.155906	0.0694662	2.24434	0.0248106	0.158415	Pxylp1	6.36863	0.957217	0.226561	4.22498	2.38958e-05	0.00195101
Mgll	2316.07	-0.650253	0.137865	-4.7166	2.39823e-06	0.000314853	Pycard	84.5501	-0.341477	0.147323	-2.31788	0.0204556	0.174237
Mgme1	80.3762	-0.268735	0.0964722	-2.78562	0.00534253	0.0617584	Pygl	42.5542	0.870742	0.239266	3.63923	0.000273458	0.0100849
Mgst1	145.293	0.721784	0.168875	4.27408	1.91927e-05	0.00138338	Pyhin1	27.2678	1.16549	0.191079	6.09949	1.06406e-09	8.38103e-07
Mical1	326.139	-0.225642	0.0914852	-2.46643	0.0136468	0.111665	Qsox1	79.4658	0.336	0.14049	2.39162	0.0167742	0.156302
Micalcl	27.436	-0.572143	0.172679	-3.31333	0.000921917	0.0201425	R74862	11.0385	0.494733	0.207865	2.38007	0.0173093	0.158748
Micall2	78.1516	-0.333293	0.128889	-2.58589	0.00971292	0.0908931	Rab1	438.548	-0.214865	0.101763	-2.11143	0.0347355	0.24149
Micu2	184.232	0.225179	0.0784821	2.86918	0.00411538	0.0517201	Rab11fip1	42.0385	0.572155	0.216334	2.64477	0.0081746	0.102393
Micu3	87.3168	-0.306269	0.0990959	-3.09064	0.00199728	0.0332217	Rab11fip2	40.3914	0.304967	0.15191	2.00755	0.0446916	0.279813
Mid1ip1	1819.56	-0.211949	0.101322	-2.09183	0.0364537	0.198598	Rab11fip4	32.5375	0.579985	0.181899	3.1885	0.00143013	0.0323471
Mier3	136.736	-0.200002	0.0900421	-2.2212	0.0263373	0.163748	Rab11fip5	398.383	-0.26587	0.0927565	-2.86632	0.00415274	0.065341
Mipep	73.4839	0.208532	0.0987946	2.11076	0.034793	0.19317	Rab20	122.999	-0.508402	0.198853	-2.55668	0.0105678	0.120561
Mir1291	2.12737	-0.386531	0.177179	-2.18158	0.0291404	0.173186	Rab32	69.0741	-0.306824	0.133548	-2.29747	0.0215917	0.179128
Mir3093	9.69464	-0.720083	0.192293	-3.74471	0.000180604	0.00654089	Rab37	3.77533	0.896866	0.237499	3.77629	0.000159179	0.00670592
Mir3101	3.38782	0.383539	0.18491	2.07419	0.0380615	0.203069	Rab39b	6.65604	0.5948	0.239618	2.48228	0.0130545	0.135691
Mir5107	2.22922	0.337604	0.152255	2.21736	0.0265982	0.164611	Rab3d	22.5045	0.586381	0.229898	2.55062	0.0107532	0.121677
Mir8103	2.74697	-0.397785	0.179848	-2.21179	0.0269815	0.165376	Rab3gap1	160.369	-0.209434	0.0929341	-2.25357	0.0242231	0.193185
Mir9-1	2.16659	-0.372762	0.171768	-2.17014	0.0299962	0.175743	Rab3il1	662.675	-0.393668	0.100104	-3.93258	8.4038e-05	0.00441521
Mir99ahg	22.6074	-0.560974	0.183527	-3.05662	0.00223846	0.0353158	Rab44	9.39115	0.94369	0.241663	3.90498	9.42344e-05	0.0046907
Mkrn1	547.654	0.142053	0.0601504	2.36163	0.018195	0.132577	Rab4b	95.3309	0.249567	0.124242	2.00871	0.044568	0.279692
Mkrn2	158.493	0.384703	0.0858303	4.48213	7.39009e-06	0.000679149	Rabgap1l	53.3673	0.423699	0.134324	3.1543	0.00160885	0.0353735
Mkx	4.16561	-0.522932	0.191524	-2.73037	0.0063264	0.0686718	Rac1	780.619	-0.191062	0.0694459	-2.75123	0.00593719	0.0837713
Mlxip	404.458	0.305852	0.145294	2.10506	0.0352864	0.194837	Rad51ap1	1.93511	0.579945	0.22489	2.57879	0.00991475	0.115946
Mmd2	1452.5	-0.321375	0.122708	-2.61903	0.00881806	0.0854155	Rad54l	1.91203	0.528131	0.219287	2.4084	0.0160226	0.151747
Mmp14	249.485	-0.803303	0.115135	-6.97704	3.01458e-12	1.10816e-08	Ralgds	222.205	0.333291	0.112469	2.9634	0.00304256	0.053141
Mmp15	206.198	-0.344688	0.15416	-2.23592	0.0253573	0.160337	Ralgps1	164.1	0.254769	0.112194	2.2708	0.0231593	0.187714
Mobp	7718.39	0.773743	0.166835	4.63776	3.52199e-06	0.000392328	Ralgps2	98.4689	-0.274574	0.130494	-2.10411	0.0353686	0.24421
Mocos	38.9233	0.360979	0.152439	2.36802	0.0178834	0.131569	Ranbp10	225.29	-0.208122	0.0921617	-2.25823	0.0239313	0.19165
Mocs1	140.333	0.284919	0.107807	2.64286	0.00822085	0.08151	Ranbp6	28.1821	0.359571	0.165067	2.17834	0.029381	0.218588
Mog	2585.86	0.298863	0.102491	2.91599	0.00354561	0.0471971	Rap2a	187.732	-0.265194	0.0841347	-3.15201	0.00162149	0.0354766
Mpg	53.0459	0.611719	0.131613	4.64787	3.3538e-06	0.000385268	Rara	20.2837	0.688959	0.204972	3.36123	0.000775959	0.020761
Mphosph6	57.7609	0.367782	0.122175	3.01028	0.00261006	0.0392653	Rasal1	27.9116	0.57621	0.206431	2.7913	0.00524971	0.0764061
Mpnd	203.093	0.310036	0.113411	2.73375	0.00626178	0.0683036	Rasgef1b	616.881	-0.720736	0.182759	-3.94363	8.02562e-05	0.00433116
Mppe1	64.7237	0.337869	0.122572	2.7565	0.00584244	0.0653994	Rasgrp2	26.8867	0.504274	0.237648	2.12194	0.033843	0.238253
Mpped1	94.0861	-0.328191	0.134225	-2.44509	0.0144817	0.115089	Rasgrp3	594.445	-0.295145	0.13164	-2.24206	0.0249572	0.196391
Mpv17l	200.771	0.34575	0.101724	3.39889	0.000676591	0.0162825	Rbm14	90.9746	-0.258475	0.122955	-2.10219	0.0355363	0.24498
Mpv17l2	159.645	0.266806	0.094764	2.81548	0.00487048	0.0583587	Rbm38	95.8066	-0.334152	0.153817	-2.17239	0.029826	0.220915
Mras	864.773	-0.273283	0.138844	-1.96828	0.0490363	0.235939	Rcan2	82.0434	0.904829	0.214786	4.21271	2.52329e-05	0.00199922
Mrc2	252.351	0.25133	0.108089	2.3252	0.0200611	0.139977	Rcbtb1	132.258	0.364635	0.145964	2.49812	0.0124855	0.132894
Mrpl11	74.9811	0.231026	0.114799	2.01244	0.0441731	0.222134	Rcbtb2	280.831	-0.246319	0.10573	-2.3297	0.0198218	0.171176
Mrpl16	66.1783	0.236528	0.112777	2.09731	0.0359665	0.196965	Rcn1	18.9129	0.476687	0.183268	2.60104	0.00929423	0.111315
Mrpl18	138.713	-0.290854	0.102294	-2.8433	0.00446486	0.0546282	Rcn3	7.69675	-0.482844	0.239771	-2.01377	0.0440337	0.277987
Mrpl3	135.62	0.181697	0.0780825	2.32698	0.0199661	0.139535	Rcor2	2.71774	0.600579	0.239714	2.5054	0.0122312	0.131231
Mrpl33	54.4122	0.341774	0.133916	2.55215	0.010706	0.0968145	Rcsd1	499.239	-0.218581	0.108139	-2.02129	0.0432499	0.275376
Mrpl41	160.183	0.578722	0.192601	3.00478	0.00265776	0.0394319	Rdh12	7.48165	1.01103	0.239959	4.21334	2.51622e-05	0.00199922
Mrps21	70.9634	0.248058	0.103427	2.3984	0.0164669	0.124873	Relt	45.1576	0.434653	0.181109	2.39995	0.0163972	0.154005
Mrps24	94.8349	0.223802	0.0945482	2.36707	0.0179295	0.131659	Renbp	177.282	-0.337365	0.136533	-2.47095	0.0134756	0.138161
Ms4a4c	2.75757	0.460021	0.174941	2.62959	0.00854889	0.0835235	Reps1	87.704	-0.234449	0.117693	-1.99204	0.0463666	0.285842
Ms4a6b	43.7886	0.618567	0.171885	3.59873	0.00031978	0.009557	Retnlg	65.7513	1.01219	0.239731	4.22218	2.41955e-05	0.0019635
Ms4a6c	28.8234	0.773534	0.191822	4.03256	5.51717e-05	0.00281592	Rexo2	35.9976	0.355113	0.148509	2.39118	0.0167943	0.156381
Msantd1	7.20258	-0.539113	0.192244	-2.80431	0.00504242	0.0593107	Rfc5	12.5096	0.482763	0.21084	2.28972	0.0220378	0.181576
Msi1	248.526	-0.648139	0.138761	-4.6709	2.99878e-06	0.000355597	Rffl	172.94	0.316461	0.0845602	3.74244	0.000182245	0.00735017
Msi2	916.809	-0.327906	0.0872396	-3.75868	0.000170812	0.00638021	Rftn1	45.0794	0.434084	0.146379	2.96548	0.00302211	0.0529414
Msl1	659.549	-0.186734	0.0700202	-2.66686	0.00765645	0.0775882	Rfwd2	97.1735	-0.205526	0.0995411	-2.06473	0.0389482	0.258438
Msr1	16.3949	0.397352	0.190933	2.08111	0.0374243	0.201349	Rfxank	39.6527	-0.249885	0.123815	-2.01822	0.0435682	0.27657
Msrb1	158.267	0.526696	0.129523	4.06643	4.77392e-05	0.00259035	Rgcc	22.3838	0.572656	0.209217	2.73715	0.00619748	0.0861588
Mt1	1730.55	0.287336	0.143448	2.00307	0.0451698	0.225144	Rgl1	228.62	-0.299859	0.118506	-2.53033	0.0113955	0.125855
Mt2	949.245	0.352851	0.151768	2.32493	0.0200757	0.139977	Rgp1	127.599	0.226677	0.112013	2.02366	0.0430053	0.274341
Mta3	251.932	0.375298	0.0941079	3.98795	6.66468e-05	0.00314094	Rgs10	478.667	-0.401886	0.117866	-3.4097	0.000650352	0.0186471
Mtcl1	185.258	-0.230718	0.10942	-2.10855	0.0349835	0.193747	Rgs14	39.1398	0.335134	0.162245	2.0656	0.038866	0.258142
Mtfp1	50.9996	-0.421193	0.159291	-2.64417	0.0081892	0.0812862	Rgs2	906.062	-0.279421	0.0944866	-2.95726	0.00310385	0.0536045
Mtfr1l	332.246	0.157567	0.0636539	2.47537	0.01331	0.110135	Rgs3	151.742	-0.565453	0.108434	-5.21474	1.84079e-07	4.71414e-05
Mthfd1l	41.3023	0.314419	0.139219	2.25844	0.023918	0.155135	Rhoa	656.651	-0.198611	0.0665141	-2.986	0.00282655	0.050734
Mthfd2	95.4196	0.330087	0.0931535	3.54347	0.000394893	0.0112337	Rhobtb3	20.9488	0.451301	0.214744	2.10157	0.0355907	0.245018
Mthfsd	85.999	0.347548	0.122477	2.83766	0.00454458	0.0554552	Rhoh	300.774	-0.403848	0.136818	-2.9517	0.00316025	0.0539742
Mtl5	5.89784	-0.710474	0.192566	-3.68951	0.000224683	0.00759479	Rhoj	16.0479	0.63861	0.211215	3.02351	0.00249859	0.0464352
Mtmr11	129.529	-0.331143	0.151965	-2.17907	0.0293263	0.173679	Rhoq	192.748	-0.215165	0.0952101	-2.2599	0.0238274	0.19122
Mtmr2	910.11	0.263258	0.115965	2.27014	0.0231988	0.152635	Rhou	58.851	0.758143	0.211439	3.58564	0.000336254	0.0116947
Mtmr9	299.693	0.197432	0.0990145	1.99397	0.0461555	0.22756	Rhov	2.87478	0.519728	0.210291	2.47147	0.013456	0.138066
Mtss1l	2282.01	-0.298576	0.0794911	-3.75609	0.000172586	0.00638021	Rltpr	5.25557	0.499195	0.240898	2.07222	0.0382445	0.255203
Mut	320.433	0.196534	0.0803681	2.44543	0.014468	0.115071	Rnase4	765.168	-0.246995	0.0771435	-3.20176	0.00136589	0.0312007
Mutyh	21.7058	-0.359987	0.155661	-2.31264	0.0207425	0.143191	Rnase6	15.5501	0.752758	0.206183	3.65093	0.000261296	0.00982795
Mvb12b	979.407	0.195884	0.0748378	2.61744	0.00885914	0.0855217	Rnaseh2b	12.3043	0.535764	0.219452	2.44138	0.0146313	0.144799
Mx1	13.1648	0.399678	0.192522	2.07601	0.0378934	0.202712	Rnf144a	25.0305	0.867888	0.226278	3.8355	0.00012531	0.00576598
Mxd4	307.616	0.275069	0.115329	2.38509	0.0170751	0.127512	Rnf169	236.572	0.430281	0.197421	2.17951	0.0292941	0.2182
Mxra8	80.0371	0.411569	0.0995342	4.13495	3.55027e-05	0.00207528	Rnf2	164.827	-0.423333	0.143293	-2.95431	0.00313365	0.0539314
Mybl2	7.33082	-0.698567	0.191594	-3.64608	0.000266272	0.00854862	Rpl13	554.047	-0.267062	0.117231	-2.27809	0.0227211	0.185434
Mycbp	23.3541	0.446193	0.159315	2.8007	0.00509926	0.0597447	Rpl13a	752.23	-0.290712	0.131411	-2.21224	0.0269499	0.206378
Mycl	48.5754	0.782955	0.185747	4.21516	2.49599e-05	0.00169129	Rpl21	521.636	-0.298642	0.128067	-2.33193	0.0197046	0.170961
Mycn	8.64468	-0.478846	0.192595	-2.48628	0.0129086	0.107784	Rpl35a	205.882	-0.25618	0.130205	-1.96752	0.0491237	0.295625
Mydgf	169.455	0.28756	0.0896284	3.20836	0.00133495	0.0261026	Rpl39	161.387	-0.285545	0.139506	-2.04684	0.0406742	0.265026
Myeov2	90.6043	0.232266	0.114027	2.03693	0.0416568	0.214707	Rpl4	894.61	-0.197147	0.076653	-2.57194	0.0101129	0.11706
Myh10	252.385	-0.339654	0.128171	-2.65001	0.00804904	0.0804654	Rpl7l1	143.228	-0.174262	0.0857969	-2.0311	0.0422445	0.271688
Myh7b	12.7632	0.543761	0.192227	2.82874	0.00467316	0.0566481	Rplp1	733.1	-0.266389	0.132611	-2.00881	0.0445576	0.279692
Myo10	1023.55	-0.53678	0.126982	-4.2272	2.36621e-05	0.00163346	Rps6ka1	1088.6	-0.247073	0.0916196	-2.69672	0.00700251	0.0924185
Myo16	19.9373	-0.428271	0.171351	-2.49938	0.012441	0.105525	Rrad	114.647	-0.569321	0.194783	-2.92284	0.00346853	0.0576224
Myo19	57.5752	-0.428995	0.137577	-3.11821	0.00181953	0.0312186	Rragc	306.998	-0.335265	0.130946	-2.56034	0.0104571	0.119778
Myof	72.6066	0.373902	0.137059	2.72804	0.00637128	0.0688343	Rras2	32.3379	-0.299368	0.145305	-2.06028	0.0393719	0.259572
Myom3	25.2165	-0.614691	0.16005	-3.84062	0.000122724	0.00493612	Rrs1	31.6929	0.346382	0.157856	2.19429	0.0282146	0.212244
Myrf	4442.7	0.225227	0.0972657	2.31558	0.0205809	0.142477	Rsad2	19.2341	0.569497	0.215749	2.63963	0.00829965	0.103668
Myrip	174.516	0.290775	0.0946968	3.07059	0.00213637	0.0341836	Rspry1	62.1474	-0.382512	0.114846	-3.33065	0.000866444	0.0224839
Myt1l	15.5568	-0.540348	0.190447	-2.83727	0.00455013	0.0554768	Rsrp1	505.443	0.345654	0.165078	2.09388	0.0362705	0.247674
N4bp2	103.36	-0.380397	0.139355	-2.72969	0.00633942	0.0687425	Rtkn	86.8402	0.921226	0.1933	4.76579	1.88113e-06	0.000259953
N4bp2l1	65.1329	0.330485	0.140871	2.34601	0.0189757	0.135807	Rtkn2	6.28596	0.848497	0.229653	3.69469	0.000220151	0.00856926
Naa15	339.661	-0.20335	0.0626377	-3.24645	0.00116853	0.0239638	Rtn4rl1	352.626	-0.392061	0.109193	-3.59055	0.000329987	0.0115066
Naa16	88.278	-0.422785	0.133133	-3.17565	0.00149501	0.0275818	Rtp4	33.2295	1.05511	0.197426	5.34434	9.07492e-08	3.11572e-05
Naa35	191.497	-0.220057	0.0822145	-2.67662	0.00743685	0.0761501	Runx3	8.87946	0.612164	0.23313	2.62585	0.00864329	0.10608
Nacc2	1408.4	-0.198221	0.0876384	-2.2618	0.0237096	0.154154	Rusc2	149.095	0.274546	0.0860636	3.19004	0.00142255	0.0322299
Nadsyn1	55.7146	-0.23554	0.113423	-2.07666	0.0378334	0.20266	Rxrb	230.866	-0.216027	0.103719	-2.08282	0.0372676	0.250634
Naip2	118.694	0.393623	0.179946	2.18745	0.0287097	0.171396	S100a11	30.3552	0.942505	0.241489	3.90289	9.50504e-05	0.00469559
Nalcn	145.864	0.304878	0.11915	2.55878	0.0105041	0.0956363	S100a6	16.1733	0.999548	0.237405	4.2103	2.5503e-05	0.00200873
Nap1l2	9.23478	-0.406332	0.183379	-2.2158	0.026705	0.165057	S100a8	191.537	0.888971	0.230721	3.85302	0.00011667	0.00542435
Nap1l5	386.886	0.476554	0.113901	4.18394	2.86504e-05	0.0018477	S100a9	300.146	0.922063	0.232369	3.96809	7.24507e-05	0.00404215
Nat1	26.2504	-0.362763	0.167056	-2.17151	0.0298925	0.175395	S1pr2	22.145	-0.446343	0.173359	-2.57468	0.0100334	0.116722
Nat6	173.896	0.330548	0.0950548	3.47745	0.000506209	0.0132373	S1pr4	55.7631	-0.378906	0.172016	-2.20274	0.027613	0.209364
Nat8l	229.242	-0.360251	0.115382	-3.12225	0.00179473	0.0309376	S1pr5	57.8357	0.513804	0.219247	2.34349	0.0191043	0.167085
Nat9	70.5473	0.261856	0.0995908	2.62932	0.00855556	0.0835332	Sacm1l	108.891	-0.256858	0.109057	-2.35526	0.0185099	0.165121
Nbas	1475.94	0.180187	0.0884337	2.03754	0.0415957	0.21468	Sall3	344.941	-0.290243	0.130667	-2.22124	0.0263344	0.203487
Ncan	2851.73	-0.465601	0.160268	-2.90515	0.00367081	0.0481495	Samd1	85.2321	-0.36065	0.132908	-2.71354	0.00665688	0.089764
Ncaph2	368.445	0.162734	0.0683157	2.3821	0.0172145	0.128228	Samd9l	28.6877	0.610729	0.222293	2.7474	0.00600699	0.0845049
Nceh1	227.722	0.460309	0.0984953	4.6734	2.96248e-06	0.000354149	Samhd1	273.441	0.343923	0.115315	2.98247	0.00285933	0.0510486
Ncf1	499.977	0.363181	0.177676	2.04406	0.0409471	0.212977	Samsn1	164.306	-0.413178	0.117312	-3.52203	0.000428253	0.0142167
Nckap5	85.2669	-0.624511	0.129371	-4.82729	1.38405e-06	0.000214021	Sap30	38.5793	-0.330513	0.16708	-1.97817	0.047909	0.290667
Ncor1	1218.08	-0.185553	0.0779264	-2.38113	0.0172596	0.128499	Sar1a	236.105	-0.216751	0.0753236	-2.87759	0.00400719	0.0635332
Ndc1	108.256	0.247762	0.110733	2.23748	0.0252553	0.160204	Saraf	652.143	-0.299866	0.0626517	-4.78623	1.69944e-06	0.000244227
Nde1	504.016	0.426889	0.131453	3.24746	0.0011644	0.0239638	Sash3	234.319	-0.194208	0.0941473	-2.06281	0.0391304	0.258744
Ndfip1	587.013	0.153746	0.0504515	3.0474	0.0023083	0.0360311	Scamp2	785.347	-0.191582	0.0739409	-2.59102	0.00956923	0.113451
Ndnf	108.627	-0.348041	0.174446	-1.99512	0.04603	0.22722	Scap	247.727	0.177383	0.0809446	2.19141	0.028422	0.213205
Ndnl2	92.7333	0.235351	0.0882272	2.66756	0.00764046	0.077533	Scarb2	575.656	-0.232748	0.0989961	-2.35108	0.0187192	0.165926
Ndp	177.792	-0.270764	0.133724	-2.0248	0.0428882	0.218817	Scarf2	64.4065	0.55517	0.135865	4.08619	4.38515e-05	0.00280943
Ndrg4	373.988	-0.367146	0.114268	-3.21303	0.00131344	0.0258718	Scd1	92.3572	0.552144	0.201558	2.73939	0.00615542	0.0860345
Ndst1	1184.57	0.389208	0.0912418	4.26568	1.99293e-05	0.00142947	Scd2	2141.92	0.475203	0.201307	2.36059	0.0182461	0.163641
Ndufaf3	71.6667	0.229186	0.104206	2.19935	0.0278531	0.168391	Scfd2	22.9369	0.357186	0.17811	2.00542	0.044918	0.280267
Ndufaf5	45.3777	0.318668	0.134381	2.37138	0.017722	0.130683	Scimp	3.60983	0.613193	0.241686	2.53715	0.0111759	0.124808
Ndufs6	124.004	0.251968	0.112233	2.24505	0.0247651	0.158256	Scnn1a	4.67164	0.833227	0.235409	3.53949	0.000400905	0.0135902
Neat1	2996.52	0.516579	0.126769	4.07496	4.60229e-05	0.0025513	Scpep1	231.018	-0.28652	0.120292	-2.38187	0.0172252	0.158084
Necab1	11.1213	-0.406897	0.177421	-2.29339	0.0218254	0.147476	Scrg1	2.44979	0.661234	0.233393	2.83313	0.00460946	0.0700575
Necab3	12.916	-0.36048	0.175476	-2.0543	0.0399465	0.209179	Scube1	26.2572	-0.497398	0.205608	-2.41915	0.0155566	0.150075
Nedd9	136.07	-0.27839	0.131059	-2.12415	0.0336573	0.189438	Sdc3	418.095	0.600582	0.146363	4.10339	4.07148e-05	0.00269886
Nek11	2.11663	-0.426284	0.16778	-2.54073	0.0110621	0.0984606	Sdc4	165.785	-0.427124	0.178295	-2.3956	0.016593	0.155263
Nelfb	314.425	-0.139712	0.0596495	-2.34222	0.0191695	0.136696	Sdcbp	659.228	-0.281808	0.121262	-2.32397	0.0201272	0.172758
Nenf	81.7625	0.410026	0.110891	3.69756	0.000217685	0.00744275	Sdf2	59.8014	-0.293348	0.111381	-2.63374	0.00844497	0.104776
Neo1	1699.54	0.250008	0.098146	2.54731	0.0108558	0.0975699	Sdr39u1	5.7078	0.542623	0.241733	2.24472	0.0247859	0.196033
Nes	455.97	-0.291199	0.146467	-1.98815	0.046795	0.22985	Sec14l1	530.796	-0.320687	0.119963	-2.67322	0.00751275	0.097288
Net1	205.098	0.405197	0.181857	2.22811	0.0258734	0.161949	Sec14l5	56.27	0.828927	0.196152	4.22594	2.3795e-05	0.00195101
Neto1	6.31784	-0.384688	0.185857	-2.06981	0.0384699	0.204136	Sec22c	22.5032	0.369765	0.173497	2.13125	0.0330682	0.234406
Neto2	21.1661	-0.363476	0.173834	-2.09094	0.0365333	0.198958	Sec61a2	34.7885	0.386909	0.151359	2.55623	0.0105813	0.120579
Neurl4	560.437	-0.134635	0.0679749	-1.98065	0.04763	0.231904	Sell	25.5874	1.39776	0.240952	5.80098	6.59274e-09	3.39526e-06
Nfe2l3	126.754	0.305537	0.132891	2.29916	0.021496	0.145927	Selm	29.9013	0.465626	0.201038	2.31611	0.0205522	0.174615
Nfia	1097.84	-0.36502	0.0920458	-3.96563	7.32015e-05	0.00335313	Sema4a	51.93	0.607359	0.194183	3.12777	0.00176136	0.0377668
Nfib	970.983	-0.249043	0.0946683	-2.63069	0.00852107	0.0833625	Sema4c	200.304	0.157417	0.0721797	2.18091	0.0291902	0.217748
Ngef	633.231	-0.47297	0.139873	-3.38142	0.00072113	0.0169276	Sema4g	165.083	-0.25491	0.0987945	-2.58021	0.0098741	0.115572
Ngfr	76.9624	0.438831	0.16155	2.71637	0.00660012	0.0703758	Sema6a	92.0197	0.4006	0.187551	2.13595	0.0326837	0.232909
Ngp	6.61053	0.312264	0.15863	1.96851	0.0490092	0.235886	Sema7a	187.871	0.602398	0.212695	2.83222	0.00462267	0.0700833
Nhlrc4	25.5462	0.346902	0.148725	2.3325	0.0196744	0.138768	Sepp1	3123.54	-0.423967	0.0684312	-6.19553	5.8091e-10	6.48199e-07
Nid2	133.456	-0.325248	0.136643	-2.38027	0.0173	0.128734	Sept1	6.76613	0.607217	0.240553	2.52425	0.0115944	0.12757
Nim1k	184.42	-0.470121	0.130301	-3.60796	0.000308619	0.00939686	Sept4	540.248	0.449108	0.206026	2.17986	0.029268	0.2182
Ninj1	126.921	0.298833	0.125106	2.38864	0.0169111	0.126955	Sept7	367.192	0.300225	0.150093	2.00026	0.0454722	0.282802
Ninl	66.4916	-0.241711	0.119039	-2.03052	0.0423034	0.217285	Serac1	34.142	-0.349576	0.159308	-2.19434	0.0282113	0.212244
Nipal3	617.259	0.361046	0.0891639	4.04924	5.13843e-05	0.00267773	Serpina3f	1.90242	0.590373	0.191156	3.08844	0.00201211	0.0407598
Nipsnap3b	84.5132	-0.234463	0.104657	-2.24029	0.0250721	0.159801	Serpina3g	3.2694	0.699228	0.214487	3.26	0.00111413	0.0271241
Nkx6-2	742.98	0.237109	0.108707	2.18118	0.02917	0.173229	Serpina3n	3.89109	0.492972	0.237436	2.07623	0.0378727	0.253738
Nlgn2	472.334	-0.390267	0.0957876	-4.0743	4.61538e-05	0.0025513	Serpinb10	2.67079	0.582104	0.220346	2.64177	0.00824744	0.103112
Nlgn3	400.09	-0.353003	0.121694	-2.90074	0.00372279	0.0484852	Serpinb1a	33.1753	0.54721	0.241559	2.26532	0.023493	0.189729
Nlrc3	4.2323	-0.431085	0.191961	-2.24569	0.0247236	0.158074	Serpind1	2.90924	0.636358	0.241372	2.63642	0.00837858	0.104265
Nlrc5	85.9738	0.899918	0.191445	4.70066	2.59321e-06	0.000332304	Serpine2	495.784	-0.472807	0.104365	-4.53033	5.88908e-06	0.000662645
Nlrx1	97.5755	0.451655	0.0988663	4.56835	4.91586e-06	0.000512644	Serpinf1	48.8022	-0.462866	0.174427	-2.65363	0.00796306	0.100971
Nmral1	323.322	0.274741	0.104719	2.62361	0.00870042	0.0844429	Setd6	10.931	0.830892	0.212904	3.90266	9.51404e-05	0.00469559
Nmt2	197.711	-0.34857	0.0886943	-3.93001	8.49406e-05	0.00373942	Setd7	129.524	0.288957	0.107784	2.6809	0.0073425	0.0956382
Nnat	118.566	-0.42733	0.186795	-2.28769	0.0221556	0.148417	Setdb2	17.5495	0.418868	0.182464	2.29562	0.0216974	0.17956
Nog	21.2404	-0.567341	0.174619	-3.24902	0.00115805	0.0239158	Sez6l2	622.838	0.715631	0.213264	3.35562	0.000791881	0.0210383
Nol11	100.948	-0.1816	0.0913916	-1.98706	0.0469162	0.230105	Sfmbt1	173.976	-0.296362	0.151006	-1.96258	0.0496949	0.296884
Nol3	74.1743	0.699913	0.13545	5.16733	2.37466e-07	6.22149e-05	Sft2d1	270.604	-0.297489	0.119555	-2.48829	0.0128357	0.134862
Nol4	60.923	-0.523781	0.136456	-3.83848	0.0001238	0.00494662	Sft2d2	684.161	-0.285812	0.11863	-2.40927	0.0159847	0.151747
Nol4l	303.431	-0.226013	0.112949	-2.00102	0.04539	0.225859	Sgce	124.597	-0.270034	0.116693	-2.31406	0.0206647	0.175128
Nos1ap	42.5082	-0.431515	0.143593	-3.00513	0.0026547	0.039429	Sgip1	23.9538	0.56965	0.198597	2.86838	0.00412581	0.0649936
Notch1	1811.8	-0.376959	0.100519	-3.75014	0.000176735	0.00643245	Sgk2	8.48703	0.849877	0.23821	3.56776	0.000360041	0.0123932
Notch2	1035.64	-0.262541	0.109793	-2.39124	0.0167918	0.126561	Sgms2	26.9775	0.621692	0.229687	2.70669	0.00679586	0.0911789
Notch4	319.4	0.367285	0.157513	2.33177	0.0197129	0.138768	Sgol2a	2.80626	0.602598	0.226587	2.65946	0.00782664	0.0995506
Nova1	218.213	-0.229376	0.106609	-2.15157	0.0314314	0.182027	Sgpl1	636.766	-0.332376	0.110233	-3.01521	0.00256801	0.0473204
Nova2	191.629	-0.347015	0.122049	-2.84325	0.00446567	0.0546282	Sh2b2	183.567	-0.31428	0.116311	-2.70206	0.00689123	0.0915413
Noxo1	26.4041	-0.36892	0.151837	-2.42971	0.0151108	0.118381	Sh3d19	29.0847	0.463068	0.196327	2.35866	0.0183409	0.164161
Noxred1	2.09825	-0.356406	0.171732	-2.07536	0.0379534	0.202712	Sh3glb1	658.746	-0.233995	0.114721	-2.03968	0.0413825	0.267816
Npas3	332.041	-0.269061	0.0986176	-2.72832	0.00636576	0.0688343	Sharpin	86.606	0.295194	0.115247	2.56141	0.0104247	0.11951
Npdc1	440.498	0.194576	0.0901288	2.15886	0.0308608	0.179288	Shisa5	255.667	0.238333	0.10006	2.38191	0.017223	0.158084
Npepps	905.348	-0.119538	0.0535924	-2.2305	0.0257144	0.161557	Shroom3	6.15784	0.477673	0.241723	1.97612	0.0481416	0.291793
Npff	13.2553	-0.483364	0.188393	-2.56572	0.0102963	0.0944558	Shtn1	31.3495	0.463836	0.178757	2.59479	0.0094648	0.112853
Nploc4	512.582	0.177237	0.0567238	3.12457	0.00178068	0.0308037	Siglec1	57.2942	0.766696	0.227367	3.37206	0.000746086	0.0206407
Npr1	130.751	-0.395785	0.136434	-2.90092	0.00372066	0.0484852	Siglecg	12.759	0.729888	0.225287	3.23981	0.0011961	0.0283754
Nqo1	42.4953	0.619668	0.173946	3.56242	0.000367447	0.0107201	Siglech	1434.17	-0.212293	0.0833478	-2.54708	0.0108629	0.122436
Nr2c1	113.583	0.225875	0.0916791	2.46376	0.0137488	0.111754	Sik1	190.002	0.329525	0.157875	2.08726	0.0368646	0.249622
Nr2e1	318.064	-0.581152	0.132043	-4.40123	1.07638e-05	0.000894187	Sirpb1b	2.36256	0.640174	0.229927	2.78425	0.00536524	0.0774137
Nr2f6	145.434	-0.200682	0.0858127	-2.3386	0.019356	0.137559	Skap2	174.842	-0.207643	0.0836111	-2.48344	0.013012	0.135483
Nr3c1	1320.29	-0.187388	0.0848482	-2.2085	0.0272091	0.166267	Ski	1311.55	-0.200647	0.0846854	-2.36932	0.0178209	0.161558
Nrap	39.764	0.574222	0.13864	4.14182	3.44564e-05	0.00203473	Slc10a6	4.98572	1.14569	0.234538	4.88488	1.03493e-06	0.000184769
Nrarp	317.466	-0.75063	0.125706	-5.97131	2.35354e-09	2.16291e-06	Slc11a1	571.761	0.337677	0.101919	3.31318	0.000922413	0.0235259
Nrbp1	324.793	-0.156204	0.0775575	-2.01404	0.0440055	0.221747	Slc11a2	164.99	-0.343747	0.159848	-2.15046	0.0315185	0.228353
Nrep	45.4893	-0.52088	0.16927	-3.07721	0.00208948	0.0338884	Slc12a5	32.4553	-0.472295	0.2202	-2.14484	0.0319653	0.230116
Nrg1	19.0452	0.348424	0.160338	2.17306	0.0297762	0.174867	Slc13a3	53.7175	0.403657	0.175388	2.3015	0.0213631	0.178226
Nrn1	42.9682	-0.394699	0.164926	-2.39319	0.0167025	0.126204	Slc15a4	309.012	-0.474067	0.0966526	-4.90485	9.34976e-07	0.00017388
Nrn1l	6.3747	0.399714	0.19258	2.07557	0.0379334	0.202712	Slc16a6	413.499	-0.313884	0.124886	-2.51336	0.0119587	0.129658
Nrsn1	31.5399	-0.36674	0.179628	-2.04166	0.041185	0.213761	Slc1a4	36.3492	0.470797	0.192006	2.45199	0.0142069	0.142282
Nrxn2	1963.74	0.292583	0.0991809	2.95	0.00317779	0.0442794	Slc1a5	30.3208	0.666319	0.227543	2.92832	0.00340797	0.0570409
Nsf	244.915	-0.295439	0.126692	-2.33195	0.0197035	0.138768	Slc20a2	67.901	0.637631	0.170898	3.73105	0.000190681	0.00762155
Nsg2	41.5324	-0.399288	0.191496	-2.0851	0.03706	0.200416	Slc22a15	8.76464	0.631759	0.233575	2.70474	0.00683583	0.091233
Nsmce4a	180.989	0.233785	0.0918349	2.54571	0.0109056	0.0978631	Slc22a17	211.102	0.322717	0.15818	2.04019	0.0413311	0.267742
Nsmf	975.183	-0.231224	0.108208	-2.13685	0.0326105	0.186268	Slc24a2	180.866	0.640159	0.182602	3.50576	0.0004553	0.0147614
Nsun3	23.229	0.480853	0.159813	3.00886	0.00262231	0.0392653	Slc25a23	101.104	0.318566	0.152793	2.08495	0.0370736	0.250171
Nsun5	77.8871	-0.292873	0.0998926	-2.93188	0.00336914	0.0458702	Slc25a24	9.95726	0.512679	0.24172	2.12096	0.033925	0.23858
Nt5c3	124.249	0.397977	0.133207	2.98766	0.00281122	0.0407654	Slc25a25	139.839	-0.409249	0.181372	-2.2564	0.0240455	0.192335
Nt5dc1	36.0564	0.311038	0.14096	2.20657	0.0273443	0.166559	Slc25a27	20.4296	0.767627	0.182758	4.20023	2.66647e-05	0.00205195
Nt5e	55.4807	0.492059	0.134827	3.64956	0.000262694	0.00845914	Slc25a4	163.123	0.243804	0.119853	2.03419	0.0419323	0.27059
Ntan1	129.073	0.254369	0.0959207	2.65187	0.00800468	0.080287	Slc27a1	84.3398	0.432552	0.144165	3.00039	0.0026963	0.0489192
Ntrk3	68.4946	-0.419594	0.146699	-2.86023	0.00423332	0.0526177	Slc28a2	3.4914	0.497606	0.241641	2.05928	0.0394676	0.25994
Ntsr1	2.16157	-0.494517	0.166681	-2.96685	0.00300864	0.0428802	Slc29a1	183.741	-0.278693	0.0758248	-3.67549	0.000237396	0.00910812
Ntsr2	1748.04	-0.218886	0.109498	-1.99899	0.0456096	0.226262	Slc2a1	689.604	0.441327	0.183897	2.39987	0.0164011	0.154005
Nucb2	39.9972	0.284373	0.14072	2.02084	0.0432965	0.219963	Slc2a3	53.008	1.06619	0.200415	5.31992	1.03813e-07	3.23267e-05
Nudt12	50.6828	0.305371	0.143778	2.12391	0.0336774	0.189438	Slc2a5	812.968	-0.249792	0.123715	-2.0191	0.043477	0.276559
Nudt16	51.8226	0.598364	0.136358	4.38817	1.14307e-05	0.000928603	Slc30a9	130.693	-0.23067	0.103138	-2.23652	0.0253179	0.198365
Nudt16l1	241.867	0.266807	0.0909714	2.93286	0.0033585	0.0458399	Slc35b2	258.636	-0.360991	0.1308	-2.75987	0.00578235	0.0820187
Nudt3	754.916	-0.23282	0.0850222	-2.73835	0.00617492	0.0677077	Slc35d2	8.18393	0.469061	0.216611	2.16545	0.0303532	0.222946
Nudt7	51.8797	0.439768	0.145813	3.01597	0.00256155	0.0389111	Slc35f6	118.285	-0.184768	0.0830252	-2.22544	0.0260518	0.202112
Nudt9	260.01	0.215853	0.0872984	2.47259	0.0134136	0.110681	Slc37a1	12.8269	0.671412	0.218563	3.07194	0.00212671	0.0419416
Nupr1	141.692	0.619236	0.147727	4.19177	2.7679e-05	0.00180085	Slc37a2	361.702	-0.473458	0.135814	-3.48608	0.000490161	0.0155453
Nutf2	28.491	-0.33954	0.167544	-2.02658	0.0427058	0.218246	Slc39a1	228.904	-0.266554	0.0927657	-2.87341	0.00406071	0.0641946
Nwd1	2198.87	-0.217366	0.104982	-2.07052	0.0384041	0.203968	Slc39a11	45.5163	0.359258	0.137189	2.6187	0.00882643	0.107526
Nwd2	3.59995	-0.412852	0.17508	-2.35808	0.0183698	0.133124	Slc39a4	20.2738	-0.773701	0.198854	-3.89079	9.9918e-05	0.00476122
Nxpe3	113.725	0.291038	0.0951311	3.05934	0.00221829	0.0351484	Slc44a1	276.586	0.502601	0.191933	2.61863	0.00882847	0.107526
Oard1	75.208	0.336486	0.115106	2.92326	0.00346385	0.0465562	Slc45a3	4.84481	0.747722	0.241736	3.09314	0.00198053	0.040461
Oas1a	22.734	0.527259	0.173364	3.04133	0.00235533	0.0367261	Slc45a4	149.505	-0.256421	0.105417	-2.43244	0.0149974	0.146473
Oas1b	7.03539	0.378915	0.192221	1.97125	0.0486958	0.235349	Slc48a1	204.503	0.460767	0.163851	2.81211	0.00492174	0.0731432
Oas2	27.2527	0.450689	0.18374	2.45287	0.0141722	0.113845	Slc52a2	44.4499	0.286659	0.137557	2.08393	0.0371666	0.250171
Oas3	2.43527	0.452035	0.159833	2.82817	0.00468146	0.0566869	Slc6a1	124.569	0.931909	0.227928	4.08861	4.33975e-05	0.00279371
Oasl2	86.6063	0.707306	0.159764	4.4272	9.54627e-06	0.000820867	Slc6a13	8.98226	0.655431	0.232293	2.82157	0.00477896	0.0712587
Oat	624.938	-0.205162	0.0850025	-2.4136	0.0157957	0.121476	Slc6a8	95.1173	0.581276	0.185361	3.13591	0.00171324	0.0371022
Obsl1	68.723	-0.428195	0.124244	-3.44639	0.00056812	0.0142554	Slc6a9	104.056	0.481143	0.201843	2.38375	0.0171373	0.157602
Odf2	313.12	-0.221297	0.106374	-2.08036	0.0374923	0.201494	Slc7a11	31.883	0.463498	0.213751	2.1684	0.0301286	0.222271
Ogdh	1193.03	0.139296	0.0529571	2.63035	0.00852962	0.0833907	Slc7a14	4.99814	0.486036	0.240839	2.01809	0.0435819	0.27657
Ogdhl	1143.07	0.69252	0.163464	4.23653	2.27001e-05	0.0015819	Slc7a7	211.02	-0.230221	0.0788532	-2.91961	0.00350468	0.058007
Ogfr	273.827	0.207587	0.0647741	3.20479	0.00135162	0.0262194	Slc7a8	1040.08	-0.27755	0.117302	-2.36611	0.0179763	0.16232
Ogfrl1	302.76	0.3426	0.131077	2.61374	0.00895578	0.0859567	Slc8a3	13.6077	0.703949	0.211015	3.33602	0.000849875	0.0222697
Olfm3	4.99679	-0.580939	0.190133	-3.05542	0.00224742	0.0353812	Slc9a8	127.887	0.275716	0.113315	2.43318	0.0149668	0.146281
Olfml1	501.99	0.326886	0.0979874	3.336	0.000849946	0.0189964	Slc9a9	315.354	-0.22824	0.114767	-1.98873	0.0467315	0.286903
Olfml2a	62.0891	-0.349376	0.128374	-2.72156	0.00649755	0.0696344	Slco4a1	88.1102	0.30718	0.142725	2.15225	0.0313775	0.227968
Omg	958.355	-0.239412	0.104111	-2.29958	0.021472	0.14589	Slfn1	6.88846	1.18221	0.241732	4.89057	1.00544e-06	0.000183202
Opa3	144.424	-0.329994	0.0807281	-4.08772	4.35627e-05	0.0024542	Slfn2	165.688	0.62157	0.167823	3.70373	0.000212456	0.00831808
Opalin	859.81	0.237848	0.11351	2.0954	0.0361353	0.197669	Slfn4	28.3063	1.1585	0.238457	4.85831	1.18391e-06	0.000203238
Ophn1	270.404	-0.442024	0.101376	-4.36025	1.29913e-05	0.00100539	Slfn5	135.813	0.723589	0.137817	5.25036	1.518e-07	4.32467e-05
Oplah	838.45	0.266777	0.135357	1.97091	0.0487343	0.235356	Slfn8	171.91	0.444153	0.158355	2.8048	0.00503483	0.0742595
Optn	154.343	-0.168365	0.0746195	-2.25631	0.0240512	0.155513	Slfn9	12.5715	0.647069	0.218543	2.96083	0.00306813	0.0533537
Orc5	115.212	0.2627	0.0914792	2.87169	0.00408278	0.0514407	Slk	241.386	0.20937	0.0741649	2.82303	0.0047572	0.0710925
Ormdl1	67.6894	0.220165	0.10351	2.12698	0.0334214	0.188721	Slmap	351.302	-0.488234	0.135494	-3.60337	0.000314122	0.0110979
Os9	1211.87	0.276196	0.0798828	3.45752	0.000545172	0.0138689	Slpi	12.2718	1.00929	0.240628	4.1944	2.73599e-05	0.00209342
Osbp2	116.504	0.371078	0.135894	2.73064	0.00632114	0.0686718	Smad3	360.036	-0.310826	0.126141	-2.46413	0.0137348	0.139739
Oscp1	75.3393	0.471166	0.185804	2.53583	0.0112182	0.0988335	Smad7	742.725	-0.187452	0.0951745	-1.96956	0.0488889	0.294982
Osgin1	54.6394	0.593938	0.175622	3.38191	0.000719835	0.0169276	Smagp	33.4926	-0.291488	0.133982	-2.17557	0.0295873	0.21973
Ostm1	327.793	0.18866	0.0590202	3.19654	0.00139087	0.0266989	Smap2	1178.79	-0.290527	0.0931422	-3.11918	0.00181358	0.0381821
Otof	53.5568	1.02129	0.18711	5.45825	4.80861e-08	1.68347e-05	Smco3	20.3954	0.696585	0.208116	3.3471	0.000816605	0.0215243
Otud7a	151.293	0.433392	0.13972	3.10186	0.00192306	0.0324405	Smpd3	12.2748	0.708303	0.232696	3.0439	0.00233531	0.0446073
Otx1	119.358	-0.385278	0.106874	-3.60499	0.000312168	0.00943097	Smpdl3a	41.2292	0.440192	0.188441	2.33596	0.0194932	0.16949
Ovgp1	17.8976	-0.562602	0.17424	-3.22889	0.00124274	0.0250252	Smtn	53.8766	0.38683	0.173755	2.2263	0.0259939	0.201986
Oxr1	721.495	0.275284	0.0927524	2.96794	0.00299799	0.04284	Smurf1	286.926	-0.305004	0.0866907	-3.5183	0.000434317	0.0143593
P2rx4	189.166	0.325187	0.075094	4.3304	1.48841e-05	0.00111661	Snap29	74.906	-0.230801	0.106551	-2.16611	0.0303031	0.222822
P2ry1	25.0315	0.401347	0.179482	2.23614	0.0253427	0.160337	Snapin	83.3151	0.238186	0.0948803	2.51039	0.0120599	0.130332
P2ry14	98.3139	0.412713	0.11592	3.56032	0.000370402	0.0107595	Sncaip	60.6342	-0.559991	0.166334	-3.36667	0.000760823	0.020761
P3h1	93.7332	-0.235292	0.105233	-2.23591	0.0253576	0.160337	Sned1	26.0029	0.935639	0.18786	4.98052	6.34153e-07	0.000128656
P4ha1	730.732	-0.570448	0.114007	-5.00361	5.62673e-07	0.00011315	Snta1	221.79	-0.287349	0.127925	-2.24623	0.0246896	0.195386
P4hb	1965.96	0.178357	0.0782298	2.27991	0.0226127	0.15018	Snupn	14.3876	-0.503054	0.18856	-2.66787	0.00763348	0.0982811
P4htm	204.573	0.28745	0.0953168	3.01573	0.00256362	0.0389111	Snw1	134.798	-0.189613	0.0772954	-2.45309	0.0141633	0.14213
Pafah2	81.796	-0.217222	0.107063	-2.02891	0.0424673	0.217651	Snx17	360.398	-0.217299	0.0940056	-2.31155	0.0208023	0.175959
Paip2b	275.447	0.32458	0.109908	2.95319	0.00314509	0.0439595	Snx20	155.809	-0.375786	0.0990829	-3.79265	0.00014905	0.006438
Pakap	15.6635	0.569124	0.189631	3.00122	0.002689	0.0396647	Snx22	8.98416	0.480567	0.237309	2.02507	0.0428605	0.273808
Palld	84.7412	-0.278439	0.097162	-2.86572	0.0041606	0.0521103	Snx3	159.857	-0.250479	0.107008	-2.34076	0.0192446	0.168092
Palm	415.615	0.44269	0.118045	3.75019	0.0001767	0.00643245	Snx32	21.9218	0.396199	0.168139	2.35638	0.0184543	0.164955
Palm2	359.607	0.392189	0.154184	2.54365	0.01097	0.0980232	Snx33	41.4397	0.522933	0.168141	3.1101	0.00187027	0.0390684
Palmd	130.592	-0.361452	0.164226	-2.20094	0.0277401	0.168133	Snx5	1013.12	-0.144556	0.0670209	-2.15688	0.0310147	0.226225
Pank2	208.371	-0.20474	0.0728785	-2.80933	0.00496445	0.0589162	Snx6	168.97	-0.252874	0.0894143	-2.82811	0.00468233	0.0705405
Pantr2	22.9553	-0.528101	0.175723	-3.0053	0.00265319	0.039429	Soat2	13.0438	0.966885	0.239651	4.03455	5.47069e-05	0.00328487
Papd7	175.39	-0.251381	0.0787354	-3.19274	0.00140931	0.0268079	Socs6	117.307	-0.389189	0.12873	-3.0233	0.00250035	0.0464352
Papln	8.54377	-0.413309	0.183868	-2.24786	0.0245854	0.157753	Soga3	18.428	0.610041	0.21844	2.79272	0.00522666	0.0762363
Paqr7	1159.04	-0.301992	0.143798	-2.10011	0.0357193	0.196416	Sorbs3	101.414	0.513906	0.18512	2.77607	0.00550208	0.0789631
Paqr8	1739.98	0.234262	0.111641	2.09835	0.0358743	0.196959	Sorcs1	23.3484	0.802619	0.21989	3.6501	0.000262141	0.00983212
Pard6g	42.5443	-0.294192	0.127242	-2.31206	0.0207741	0.143313	Sorl1	235.608	0.846947	0.138741	6.10451	1.03116e-09	8.38103e-07
Parp11	78.1693	-0.227577	0.107137	-2.12417	0.033656	0.189438	Sox10	170.285	0.457708	0.212301	2.15594	0.0310885	0.226606
Parp12	211.225	0.336285	0.0827141	4.06563	4.79021e-05	0.00259035	Sox2ot	67.2244	0.432786	0.217658	1.98838	0.0467701	0.287008
Parp14	247.14	0.312237	0.15408	2.02647	0.0427171	0.218246	Sox8	66.3147	0.513377	0.187032	2.74486	0.00605372	0.085057
Parp3	91.0235	0.262142	0.107749	2.43288	0.0149791	0.117845	Sp100	68.3682	0.887179	0.162725	5.45203	4.9799e-08	1.9612e-05
Particl	24.6747	-0.30492	0.155235	-1.96425	0.0495016	0.23686	Sp110	136.589	0.262434	0.124673	2.10499	0.0352924	0.243967
Pask	14.8801	-0.576622	0.174991	-3.29516	0.000983667	0.0211769	Sp140	54.9496	0.323657	0.130084	2.48807	0.0128438	0.134862
Pax6	130.66	-0.39109	0.102237	-3.82534	0.000130593	0.00512062	Sp7	1.96647	0.462522	0.229186	2.01811	0.0435802	0.27657
Paxbp1	317.197	-0.370358	0.113031	-3.27661	0.00105062	0.0223242	Spag5	5.40902	0.684255	0.232066	2.94854	0.00319283	0.054322
Pbx2	206.313	-0.264499	0.0976077	-2.70982	0.00673206	0.0712658	Sparc	4100.86	-0.545776	0.125117	-4.36212	1.28807e-05	0.00122321
Pcbd2	27.5748	0.410187	0.154803	2.64974	0.00805535	0.0804654	Spcs2	203.197	-0.193447	0.097532	-1.98342	0.0473202	0.28905
Pcdh10	1465.66	-0.401165	0.106277	-3.77471	0.000160197	0.0061342	Sphk2	176.066	-0.368898	0.119273	-3.09288	0.00198226	0.040461
Pcdh12	15.0401	-0.587474	0.191321	-3.07063	0.00213611	0.0341836	Spi1	594.328	-0.262926	0.112944	-2.32794	0.0199155	0.171712
Pcdh15	72.7249	-0.490263	0.163685	-2.99516	0.00274304	0.040213	Spib	3.69713	0.429054	0.216735	1.97963	0.0477454	0.290132
Pcdh20	91.7451	-0.602127	0.134111	-4.48975	7.13062e-06	0.000659425	Spint1	299.572	0.407777	0.11044	3.69229	0.000222246	0.00860078
Pcdhga12	131.248	-0.344689	0.108168	-3.18662	0.00143947	0.0271707	Spn	20.5706	0.768451	0.240639	3.19338	0.00140618	0.0319674
Pcdhga4	79.9478	0.267762	0.107135	2.49929	0.0124442	0.105525	Spns2	152.991	0.241818	0.115109	2.10076	0.0356616	0.24538
Pcdhga7	139.29	0.271612	0.120211	2.25945	0.0238553	0.154843	Spns3	22.9687	-0.503709	0.202407	-2.4886	0.0128248	0.134862
Pcdhgb2	116.428	0.267195	0.0921625	2.89918	0.00374143	0.0486849	Spock1	91.8168	0.620536	0.214642	2.89103	0.00383983	0.0618347
Pcdhgc4	39.2635	-0.891465	0.157581	-5.6572	1.5386e-08	7.29791e-06	Spp1	7.72822	0.793672	0.235451	3.37087	0.000749321	0.0206874
Pcdhgc5	236.748	-0.435595	0.162778	-2.67601	0.00745038	0.0761889	Spred2	48.7067	0.273133	0.132648	2.05909	0.039486	0.25994
Pck2	135.296	0.353782	0.121389	2.91446	0.00356305	0.0472405	Spry2	17.2423	0.572246	0.233277	2.45308	0.0141641	0.14213
Pclo	347.964	-0.406402	0.138235	-2.93993	0.00328283	0.0451747	Spsb2	22.5777	-0.383577	0.192169	-1.99605	0.045929	0.284172
Pcnxl4	121.097	0.21723	0.0884019	2.4573	0.0139986	0.112889	Sqle	20.5608	0.475656	0.199992	2.37838	0.017389	0.15926
Pcolce2	175.286	0.277987	0.141814	1.96023	0.0499693	0.238014	Sqrdl	104.651	-0.308363	0.101617	-3.03456	0.00240887	0.0453653
Pcsk6	988.479	0.203798	0.0926894	2.19872	0.0278977	0.168463	Src	187.055	-0.283675	0.115037	-2.46595	0.013665	0.139475
Pctp	36.8763	0.388115	0.157764	2.4601	0.0138897	0.112379	Srcin1	185.451	0.471962	0.181534	2.59985	0.00932644	0.111601
Pcyox1	808.012	0.129981	0.0575308	2.25934	0.0238624	0.154843	Srebf1	183.693	0.357036	0.122988	2.90303	0.00369574	0.0604417
Pdcd4	291.692	-0.209169	0.0716904	-2.91766	0.00352664	0.0470987	Srebf2	202.994	0.316668	0.101569	3.11778	0.00182219	0.0383031
Pdcd6ip	941.078	0.105452	0.0496642	2.12329	0.0337294	0.18946	Srgn	378.369	0.296811	0.142341	2.08521	0.03705	0.250171
Pde4a	167.948	-0.288303	0.101946	-2.82799	0.00468407	0.0566869	Srsf10	155.425	-0.242724	0.102372	-2.371	0.0177399	0.161152
Pde4c	118	0.508498	0.150158	3.38642	0.000708099	0.0167934	Srxn1	24.3678	0.474808	0.205206	2.31381	0.0206779	0.175128
Pde8a	839.808	0.221311	0.0895499	2.47138	0.0134595	0.110836	Ssna1	30.3254	0.323898	0.163974	1.9753	0.0482343	0.291979
Pde9a	74.5114	-0.417012	0.13283	-3.13944	0.0016927	0.0298435	Sspn	21.3885	0.482054	0.19976	2.41317	0.0158146	0.150945
Pdgfa	213.689	0.346964	0.0996012	3.48353	0.00049484	0.0130396	Sspo	24.8574	0.809378	0.205919	3.93056	8.4747e-05	0.00441521
Pdgfd	54.9734	0.454302	0.163081	2.78574	0.00534053	0.0617584	St13	247.049	-0.500218	0.106438	-4.69961	2.60656e-06	0.000338853
Pdhx	143.896	-0.197939	0.0822084	-2.40778	0.0160499	0.122916	St14	75.5721	0.492486	0.160336	3.07159	0.00212925	0.0419416
Pdk2	698.508	0.258487	0.110659	2.33589	0.0194972	0.138056	St18	32.1571	0.529854	0.206511	2.56575	0.0102954	0.118586
Pdk3	123.117	0.355438	0.111945	3.1751	0.00149783	0.0275991	St3gal2	261.442	-0.377369	0.0945786	-3.99	6.60725e-05	0.00376472
Pdk4	343.258	0.350975	0.165286	2.12345	0.0337163	0.18946	St3gal6	351.36	-0.169094	0.0783856	-2.15721	0.0309896	0.226225
Pdlim1	94.0634	0.517899	0.122851	4.21567	2.49039e-05	0.00169129	St6gal1	161.271	-0.245765	0.123018	-1.9978	0.0457384	0.28393
Pdlim4	147.804	-0.250707	0.110718	-2.26438	0.0235508	0.153702	St6galnac4	285.281	-0.357385	0.0993007	-3.59902	0.000319419	0.0111964
Pdp1	63.399	-0.23012	0.115107	-1.99918	0.045589	0.226262	St7	16.4411	0.381099	0.188932	2.01712	0.0436833	0.276819
Pdpk1	413.665	-0.137205	0.0657354	-2.08723	0.0368672	0.200112	Stard10	12.5348	0.517848	0.215657	2.40126	0.0163388	0.153656
Pdrg1	147.021	0.235332	0.114149	2.06162	0.0392435	0.206527	Stard13	42.7227	0.460286	0.154868	2.97213	0.00295743	0.052174
Pds5b	354.253	-0.259673	0.0924877	-2.80765	0.00499051	0.0590295	Stard8	203.192	-0.30824	0.100459	-3.06832	0.00215266	0.0422023
Pdxdc1	701.993	0.166863	0.0631097	2.64402	0.00819274	0.0812862	Stat1	308.358	0.967462	0.154023	6.28127	3.35818e-10	4.4966e-07
Pdxk	816.829	0.478889	0.128784	3.71856	0.000200363	0.00699795	Stat2	193.606	0.747457	0.144712	5.16512	2.40286e-07	5.74541e-05
Pdzd7	11.2969	0.376503	0.186535	2.01841	0.0435488	0.220666	Stat4	3.55529	0.795105	0.234013	3.3977	0.000679537	0.0193596
Pdzph1	51.1831	-0.557265	0.157268	-3.54341	0.000394983	0.0112337	Stat6	529.097	-0.310421	0.0796696	-3.89635	9.76517e-05	0.00475475
Pecr	41.4251	0.426702	0.156509	2.72638	0.00640339	0.0689783	Stip1	205.359	-0.602973	0.124342	-4.8493	1.23899e-06	0.000210001
Pef1	161.759	0.185407	0.0842712	2.20012	0.0277983	0.168209	Stk38l	51.4188	-0.388149	0.13877	-2.79707	0.00515691	0.0753832
Peg10	195.05	-0.287206	0.128824	-2.22945	0.0257842	0.161676	Stk40	180.93	-0.238921	0.11171	-2.13876	0.0324555	0.232428
Peg13	530.77	0.263699	0.0835202	3.15731	0.00159233	0.028658	Stmn4	124.064	0.447824	0.211621	2.11616	0.034331	0.240174
Peo1	78.436	-0.222093	0.0963977	-2.30392	0.0212271	0.145241	Ston1	44.5499	0.991304	0.23885	4.15032	3.32006e-05	0.00236466
Perm1	7.49128	-0.480857	0.186553	-2.57759	0.00994916	0.0925901	Stox2	53.2627	0.527255	0.18171	2.90163	0.00371223	0.0604417
Perp	80.3396	0.614848	0.131174	4.68726	2.76884e-06	0.000340783	Stx11	12.9498	0.606983	0.241018	2.51842	0.0117883	0.128959
Pex10	49.742	0.236737	0.117519	2.01445	0.043962	0.221747	Stx17	59.3579	0.419472	0.143375	2.9257	0.00343681	0.0571663
Pex2	262.453	0.320538	0.079808	4.01637	5.91022e-05	0.00295591	Stx2	112.612	-0.249628	0.126006	-1.98108	0.0475823	0.290032
Pfdn5	234.145	0.18335	0.0924512	1.98321	0.047344	0.230898	Stx3	13.4111	0.473169	0.191152	2.47535	0.0133104	0.137203
Pfkfb2	274.045	-0.302766	0.100252	-3.02003	0.00252747	0.0386353	Stx7	281.473	-0.201272	0.0741235	-2.71536	0.00662033	0.089705
Pfkfb3	659.845	-0.368947	0.136699	-2.69898	0.00695532	0.0727423	Stxbp2	162.987	0.278645	0.11739	2.37367	0.0176124	0.160538
Pfkfb4	181.778	-0.205346	0.0868788	-2.36359	0.0180987	0.132268	Stxbp4	17.5334	0.483795	0.193083	2.50563	0.0122233	0.131231
Pfkl	457.006	-0.488788	0.0855278	-5.71496	1.09732e-08	6.0927e-06	Sugp1	57.0279	0.262241	0.115798	2.26464	0.0235347	0.189837
Pfkm	1432.11	-0.217525	0.104412	-2.08334	0.0372204	0.20081	Sulf2	105.605	0.627963	0.154315	4.06935	4.71454e-05	0.00297772
Pfkp	437.54	-0.560966	0.101606	-5.52098	3.37106e-08	1.30442e-05	Sult1a1	96.2274	0.847883	0.184314	4.6002	4.22081e-06	0.000500147
Pgap1	278.272	-0.207804	0.101897	-2.03935	0.0414152	0.214301	Surf6	50.4228	0.231767	0.113919	2.03449	0.0419019	0.270524
Pgap3	36.6512	0.324973	0.133845	2.42797	0.0151835	0.118691	Susd1	21.5713	0.4723	0.208449	2.26578	0.0234651	0.189618
Pgbd5	165.869	0.310957	0.118149	2.6319	0.00849078	0.0833269	Susd3	226.354	-0.380195	0.0909381	-4.1808	2.9048e-05	0.00219747
Pgd	304.954	0.236651	0.0946469	2.50036	0.0124067	0.105448	Svil	114.963	0.367959	0.132715	2.77255	0.00556195	0.0796032
Pgk1	644.565	-0.247535	0.111331	-2.22341	0.0261881	0.163165	Swap70	203.635	-0.361745	0.0808369	-4.475	7.64126e-06	0.000805642
Pgm1	93.1285	-0.182042	0.089957	-2.02366	0.0430054	0.219186	Sycp2	3.53917	0.635754	0.239675	2.65257	0.0079882	0.101194
Pgpep1	129.689	-0.258851	0.0884397	-2.92687	0.00342396	0.0462313	Syk	762.339	-0.397229	0.127657	-3.11168	0.00186024	0.0389806
Pgrmc1	425.157	0.256868	0.0712025	3.60757	0.000309079	0.00939686	Syn2	19.1624	-0.620956	0.214872	-2.88989	0.00385383	0.061948
Phf10	132.725	-0.268565	0.0861907	-3.11594	0.00183358	0.0314231	Syne1	191	0.76197	0.193904	3.92962	8.50808e-05	0.00441521
Phf11d	17.1334	0.355461	0.178133	1.99548	0.0459909	0.22722	Syne3	15.3187	0.716693	0.212722	3.36916	0.000753981	0.0207398
Phf13	102.288	-0.21604	0.0911588	-2.36992	0.0177917	0.131001	Syngr1	200.682	-0.275032	0.110859	-2.48092	0.0131046	0.135918
Phkg1	431.876	-0.39791	0.12605	-3.15675	0.00159537	0.0286756	Sys1	59.5027	0.282973	0.119801	2.36203	0.0181752	0.163234
Phlda1	162.322	-0.660796	0.13914	-4.74915	2.04276e-06	0.000282984	Syt6	2.1257	-0.532285	0.229473	-2.31959	0.020363	0.173952
Phldb1	5513.27	-0.255414	0.0872459	-2.92752	0.00341672	0.046176	Sytl2	51.6098	0.548326	0.157936	3.47182	0.000516935	0.0159878
Phldb2	188.821	-0.29321	0.123205	-2.37985	0.0173198	0.128817	Tacc1	796.307	-0.198707	0.0880808	-2.25596	0.024073	0.192441
Phospho1	90.0666	0.514569	0.12248	4.20126	2.65437e-05	0.00174067	Tada3	70.9204	-0.339951	0.125412	-2.71067	0.00671474	0.0902541
Phrf1	413.821	-0.22044	0.0717351	-3.07297	0.00211938	0.0340956	Taf6l	35.7183	-0.375388	0.140286	-2.67587	0.00745349	0.0968014
Phtf2	40.3126	-0.299498	0.125988	-2.37719	0.0174449	0.12942	Tal1	73.8901	-0.372642	0.129799	-2.87092	0.00409279	0.0646256
Phxr4	7.47171	-0.361906	0.174325	-2.07603	0.0378907	0.202712	Tanc1	47.1465	0.505889	0.179142	2.82395	0.00474355	0.0709678
Phyhd1	438.853	0.596773	0.175346	3.40341	0.000665505	0.0160902	Tap1	208.576	1.1472	0.175525	6.53581	6.32671e-11	1.21021e-07
Phykpl	29.0982	0.361394	0.152728	2.36626	0.0179689	0.131659	Tap2	267.836	0.243273	0.0977566	2.48856	0.0128261	0.134862
Pi4ka	972.453	-0.126302	0.0558981	-2.25951	0.0238517	0.154843	Tapbpl	72.0393	0.274188	0.124671	2.1993	0.0278567	0.21026
Pigm	184.098	0.224993	0.0657706	3.42087	0.000624214	0.0154001	Tarm1	1.95402	0.646893	0.213017	3.03682	0.00239089	0.0450902
Pigp	120.4	0.274245	0.131265	2.08924	0.0366861	0.199494	Tars2	61.0983	0.252834	0.114855	2.20134	0.0277121	0.20976
Pigyl	95.4176	0.262325	0.114154	2.29799	0.0215623	0.146174	Tarsl2	14.4209	0.767495	0.187448	4.09444	4.23194e-05	0.00276418
Pigz	233.802	0.663962	0.130583	5.08459	3.68416e-07	8.6915e-05	Tax1bp3	28.5455	-0.335931	0.155035	-2.16681	0.0302494	0.222794
Pik3ip1	570.588	0.405903	0.118827	3.41592	0.000635668	0.0156302	Tbc1d10a	227.598	-0.324067	0.13825	-2.34407	0.0190748	0.166935
Pik3r1	2113.1	0.172331	0.0740517	2.32717	0.0199563	0.139535	Tbc1d10c	10.4431	0.729651	0.241547	3.02074	0.00252157	0.0467643
Pim3	886.406	0.324625	0.105946	3.06406	0.00218357	0.0347857	Tbc1d17	165.526	-0.234637	0.110228	-2.12865	0.0332832	0.235427
Pink1	1120.97	0.264196	0.0911772	2.89761	0.00376022	0.0488	Tbc1d2	6.51178	0.488567	0.24138	2.02406	0.0429643	0.274317
Pip4k2a	1666.74	0.22152	0.0871563	2.54164	0.0110335	0.0983851	Tbcd	119.174	0.171476	0.0860625	1.99246	0.0463202	0.285688
Pip4k2b	359.204	-0.150292	0.0663585	-2.26485	0.023522	0.153647	Tbcel	64.5689	0.213726	0.105026	2.03497	0.0418537	0.270474
Pip4k2c	423.931	0.160767	0.0535253	3.00357	0.00266833	0.039472	Tbx6	20.1042	-0.460137	0.208332	-2.20867	0.0271976	0.207272
Pir	77.1039	0.293489	0.12967	2.26335	0.023614	0.153784	Tceal1	14.5234	-0.360415	0.183628	-1.96274	0.0496764	0.296884
Pirb	25.5941	0.725775	0.188438	3.85153	0.000117381	0.00479436	Tceal3	5.24082	0.53053	0.23641	2.24411	0.0248253	0.196113
Pithd1	313.125	0.296252	0.0989682	2.9934	0.00275884	0.0403241	Tcf23	3.74926	0.471628	0.227035	2.07734	0.0377704	0.25338
Pitpnc1	1031.59	-0.23709	0.105072	-2.25645	0.0240425	0.155513	Tcf25	487.531	0.143277	0.0697896	2.05299	0.0400734	0.262516
Pkd2l1	44.702	-0.342039	0.148493	-2.3034	0.0212563	0.145306	Tcn2	669.267	-0.167618	0.0734774	-2.28121	0.0225359	0.18456
Pkig	119.472	0.207501	0.0944203	2.19763	0.0279751	0.168654	Tcof1	183.984	-0.193388	0.0959354	-2.01582	0.0438191	0.277417
Pknox2	34.2261	-0.342415	0.140756	-2.43269	0.0149871	0.117845	Tdrd6	2.03593	0.570126	0.233051	2.44636	0.0144308	0.14342
Pla1a	65.4611	0.520598	0.136743	3.80712	0.000140594	0.00545461	Tec	139.896	-0.504305	0.135841	-3.71246	0.000205251	0.00810713
Pla2g16	1053.15	0.198643	0.0884248	2.24646	0.0246747	0.157952	Tecpr2	68.6626	0.27042	0.134649	2.00834	0.0446075	0.279692
Pla2g2d	10.1569	0.471443	0.188941	2.49518	0.0125892	0.106021	Tesk1	183.851	-0.249247	0.0816162	-3.05389	0.00225895	0.0435841
Pla2g3	47.2401	0.754778	0.180668	4.17771	2.94461e-05	0.00185096	Tex2	123.141	0.293508	0.115087	2.55031	0.0107626	0.121677
Pla2g5	16.6353	0.389439	0.175095	2.22416	0.0261376	0.16292	Tfdp1	56.9457	0.416643	0.194153	2.14595	0.0318769	0.230098
Pla2g7	3281.48	0.268233	0.124721	2.15066	0.0315033	0.1823	Tfdp2	46.7372	0.339354	0.141726	2.39443	0.0166463	0.155436
Plat	688.957	0.241676	0.109626	2.20455	0.0274856	0.167115	Tfe3	407.934	-0.283682	0.0879839	-3.22425	0.00126301	0.0295144
Plbd1	4.34022	0.37549	0.178741	2.10075	0.0356628	0.196179	Tfeb	146.643	-0.398838	0.113502	-3.51394	0.000441509	0.0144897
Plbd2	656.168	0.199624	0.0572473	3.48705	0.000488386	0.0130095	Tfec	3.70063	0.561464	0.234943	2.38978	0.0168583	0.15665
Plcb3	406.704	-0.259911	0.0772995	-3.3624	0.000772689	0.0177803	Tgfa	364.085	-0.26051	0.109168	-2.38633	0.0170177	0.157306
Plch1	23.2191	-0.377819	0.164899	-2.29121	0.0219512	0.147721	Tgfb1	856.274	-0.331599	0.0837419	-3.95977	7.50215e-05	0.0041339
Plcl1	1402.28	0.661858	0.118091	5.60465	2.08682e-08	9.02488e-06	Tgfbi	185.376	0.420431	0.128763	3.26516	0.00109401	0.0268293
Pld2	423.399	-0.494455	0.105695	-4.67811	2.89525e-06	0.000348949	Tgfbrap1	293.691	-0.328234	0.0931925	-3.52211	0.000428127	0.0142167
Plekha1	1178.71	0.244904	0.0920624	2.6602	0.00780942	0.0788124	Tgtp2	12.1697	1.08378	0.240278	4.51053	6.46662e-06	0.000715604
Plekha8	106.422	-0.288083	0.0943531	-3.05324	0.00226383	0.0354876	Thap4	37.6942	-0.400273	0.144378	-2.7724	0.0055645	0.0796032
Plekhf1	170.056	0.359719	0.182905	1.9667	0.0492183	0.236119	Thbs1	215.583	1.05696	0.236297	4.47299	7.71319e-06	0.000806872
[truncated: 1,090 more rows]
