# Supplementary material for: Glial gene networks associated with alcohol dependence
Source: Sci Rep. 2019 Jul 29;9:10949. doi: 10.1038/s41598-019-47454-4 (PMC6662804; doi:10.1038/s41598-019-47454-4)
Supplement: Supplementary file 3 — Table 2 [file 41598_2019_47454_MOESM3_ESM.xlsx]

## Sheet: Sheet1
Supplementary Table 2: Gene module information. Size, module eigengene trait associations, and lists of genes contained in each module are included.
Cell Type	Module	Size	CIE Correlation	CIE p-value	BAC Correlation	BAC p-value	Genes In Module
astrocyte	AS1	994	0.7	0.01	-0.84	0.02	1600002K03Rik, 1700066M21Rik, 1700084C01Rik, 1700096K18Rik, 1700113A16Rik, 2010012O05Rik, 2010320M18Rik, 2310022B05Rik, 2310061I04Rik, 2310067B10Rik, 2410127L17Rik, 2500004C02Rik, 2610306M01Rik, 2610507I01Rik, 2810006K23Rik, 2810013P06Rik, 2810459M11Rik, 3110052M02Rik, 3110082J24Rik, 4930447K03Rik, 4933407L21Rik, 4933431E20Rik, 6030419C18Rik, 9330151L19Rik, 9330188P03Rik, 9630001P10Rik, A430035B1…
astrocyte	AS2	1174	0.76	0.01	0.84	0.02	1190005I06Rik, 1600014C10Rik, 1700019D03Rik, 1700023F06Rik, 1700086O06Rik, 1810010H24Rik, 1810011O10Rik, 1810041L15Rik, 1810043G02Rik, 2010001A14Rik, 2010107G23Rik, 2310010J17Rik, 2310015A10Rik, 2310033P09Rik, 2410002F23Rik, 2510002D24Rik, 2700046A07Rik, 3300002I08Rik, 4430402I18Rik, 4732491K20Rik, 4833411C07Rik, 4930427A07Rik, 4930486L24Rik, 4930526I15Rik, 4933421O10Rik, 4933427I22Rik, 5033406O0…
astrocyte	AS3	314	-0.73	0.01	-0.16	0.8	1200014J11Rik, 2010111I01Rik, 2610316D01Rik, 2810403A07Rik, 3110039I08Rik, 3110056K07Rik, A630089N07Rik, AI854517, Acap3, Acat3, Adam18, Adam4, Adamts3, Adcy6, Adgrb2, Agbl5, Ager, Agrn, Alg13, Ammecr1l, Ampd2, Ankrd9, Anks1, Appl2, Arhgap42, Arhgef4, Asic1, Atad3a, Atcay, Atxn3, Atxn7l2, Auts2, BC022687, BC055402, BC068281, Bcan, Bcl6, Bcl6b, Bcr, Brd9, C030018K13Rik, C130071C03Rik, Cacnb1, Camk…
astrocyte	AS4	386	-0.49	0.2	-0.78	0.04	2610301B20Rik, 2810002D19Rik, 2900092D14Rik, 3830408C21Rik, 5930403L14Rik, 9430065F17Rik, A230072C01Rik, A830082N09Rik, AI464131, AI597479, Abcd2, Abcd3, Abhd13, Acsl3, Acsl6, Adamts5, Adamtsl3, Adcy2, Adcyap1r1, Adgrb1, Adgrv1, Adra1b, Agl, Ahcyl1, Ahi1, Alg9, Alx3, Amigo1, Ankra2, Apba2, Apc2, Aptx, Aqp1, Aqp4, Arhgap26, Arhgef26, Arrb1, Arxes2, Asf1a, Astn1, Atp1a2, Atp1b1, Atp5s, Axl, B3glct,…
astrocyte	AS5	521	-0.27	0.5	-0.81	0.03	1600012H06Rik, 1700025G04Rik, 1810030O07Rik, 2210406O10Rik, 2510009E07Rik, 2610002M06Rik, 3110062M04Rik, 4632404H12Rik, 4921504A21Rik, 4930402H24Rik, 4930506C21Rik, 4931406C07Rik, 4932438H23Rik, 4933404O12Rik, 5730405O15Rik, 9330117O12Rik, 9330182L06Rik, 9630028B13Rik, 9930014A18Rik, A230001M10Rik, AI504432, Abca8a, Abce1, Abi2, Ablim2, Acadsb, Adam19, Adam23, Adamts16, Adamts2, Adamts4, Adamtsl1…
astrocyte	AS6	754	-0.25	0.5	0.89	0.01	0610010F05Rik, 0610030E20Rik, 1110037F02Rik, 1300002E11Rik, 1700021K19Rik, 1810013L24Rik, 2210408F21Rik, 2310035C23Rik, 2410089E03Rik, 2610005L07Rik, 2610044O15Rik8, 2700049A03Rik, 4732471J01Rik, 4833422C13Rik, 4930480K23Rik, 4931428F04Rik, 4932418E24Rik, 4932438A13Rik, 4933407K13Rik, 5330434G04Rik, 5530601H04Rik, 5830417I10Rik, 6430550D23Rik, 6720489N17Rik, 9930012K11Rik, A230046K03Rik, A330049N…
astrocyte	AS7	135	-0.13	0.6	0.97	0.0003	2810474O19Rik, 3110043O21Rik, 9830147E19Rik, Aatf, Ap4m1, Apaf1, Apol8, Arhgap39, Arhgef1, Arhgef18, Arih2, Atg2a, Atp9b, Azin1, Bahd1, Cabin1, Cacna1d, Camsap1, Caprin2, Ccdc39, Ccdc77, Ccdc9, Cdyl2, Cep164, Cks2, Cpsf1, Crtc2, D430042O09Rik, Dgkz, Dhtkd1, Dmtf1, Dnmbp, Donson, Efhc1, Eid3, Epc2, Ercc6, Ewsr1, Exoc1, Fam76b, Fnbp4, Fosl2, Gabpb2, Gm20219, Helb, Hnrnpa1, Hnrnph1, Hnrnpu, Hpn, Hsp…
astrocyte	AS8	380	-0.4	0.3	0.78	0.04	1110038B12Rik, 1500017E21Rik, 1700020D05Rik, 1700094D03Rik, 2010315B03Rik, 2210018M11Rik, 2610015P09Rik, 4931406H21Rik, 5730480H06Rik, 6530402F18Rik, 9030025P20Rik, 9530091C08Rik, A230050P20Rik, A330023F24Rik, A930013F10Rik, Abcc10, Abcc5, Acin1, Acsm5, Adal, Adat3, Afmid, Ago4, Akap1, Akap17b, Akap8, Alkbh1, Alpk1, Ambra1, Ankrd12, Ankrd13d, Anks3, Aoc2, Arfgap2, Arhgdig, Arid2, Arid4a, Arnt, As…
astrocyte	AS9	518	-0.1	0.7	0.88	0.01	1500012F01Rik, 1700110C19Rik, 1810032O08Rik, 2410006H16Rik, 2410131K14Rik, 9930104L06Rik, A430046D13Rik, A930006K02Rik, Abca7, Adgb, Amhr2, Anapc15, Ankrd39, Ap1s2, Arf2, Arf4, Arhgap17, Arhgap22, Arid5a, Arl5c, Arrdc4, Aste1, Atf3, Atf4, Atg101, Axin1, Azi2, Azin2, B330016D10Rik, B4galt3, BC017643, Bag3, Bag6, Batf, Batf3, Baz1a, Bbc3, Bbs5, Bcl10, Bcl2a1b, Bcl3, Bend5, Birc3, Brd2, Brpf1, Btg1,…
astrocyte	AS10	1253	0.17	0.6	-0.89	0.01	0610007P14Rik, 0610009B22Rik, 0610009O20Rik, 1110002L01Rik, 1110004E09Rik, 1110008F13Rik, 1110008P14Rik, 1110034G24Rik, 1110051M20Rik, 1110065P20Rik, 1500011B03Rik, 1500011K16Rik, 1700021F05Rik, 1700037H04Rik, 1700063D05Rik, 1700112E06Rik, 1700123O20Rik, 1810014B01Rik, 1810026J23Rik, 1810037I17Rik, 1810058I24Rik, 2010107E04Rik, 2210011C24Rik, 2210016L21Rik, 2310009A05Rik, 2310011J03Rik, 2410004B1…
astrocyte	AS11	395	0.23	0.5	-0.26	0.6	0610039K10Rik, 2210013O21Rik, 2700029M09Rik, 5430416O09Rik, 9130221H12Rik, 9130401M01Rik, A330009N23Rik, A730020E08Rik, AI661453, Abcc4, Ace2, Acer2, Acta2, Actn1, Acvrl1, Adamts14, Adamts15, Adcy4, Adgre5, Adgrl4, Afap1l1, Ahnak, Alas1, Angel2, Ano6, Anpep, Anxa11, Anxa2, Aoc3, Apcdd1, Arhgap1, Arl4a, Art3, Atp10a, Atp10d, Atp6v0c, B3gnt3, B4galt2, B4galt4, Bad, Baiap2l1, Bcam, Bmx, Bora, C33001…
astrocyte	AS12	177	0.18	0.6	0.68	0.09	2700054A10Rik, 5031414D18Rik, 9330102E08Rik, Abl1, Acvr2b, Adam33, Alyref2, Ap3b1, Arl13b, Arl5b, Asxl1, Atxn7l1, BC025920, Bach2, Bbs9, Bcl9, Bmp2k, Brca2, Btbd19, Cadps, Casd1, Ccdc15, Ccnjl, Ccser1, Cd80, Cdc73, Cdk6, Cdnf, Cic, Col12a1, Cwf19l2, Dcp2, Ddi2, Ddx6, Dhx38, Disc1, Dnaic2, Dock11, Dync1li1, E030011O05Rik, E130317F20Rik, Eif4g1, Elac2, Elmsan1, Epg5, Ephx4, Ern1, Etv6, Far1, Fmr1, …
astrocyte	AS13	187	-0.52	0.2	-0.57	0.2	1500004A13Rik, 1700049G17Rik, 3110057O12Rik, 9930021J03Rik, Acvr1b, Acvr2a, Adra1a, Aebp2, Agfg1, Als2, Ap1g1, Apc, Arhgap35, Arhgap5, Arhgef12, Arl5a, Atf2, Atp8b1, BC052040, Bex1, Capn7, Cbx5, Cecr2, Cep41, Cep97, Chml, Chsy3, Clock, Cpsf6, Creb1, D3Ertd254e, Dach1, Dis3, Dnaaf2, Dnm1l, Draxin, Dvl3, Dzip3, Eea1, Egfr, Evi5, Fam168b, Fam179b, Fam199x, Fam208a, Faxc, Fbxo32, Fem1c, Fgd4, Foxk2, …
astrocyte	AS14	990	-0.41	0.3	0.51	0.3	0610043K17Rik, 1190007I07Rik, 1600020E01Rik, 1700029J07Rik, 1700030K09Rik, 1810026B05Rik, 2210408I21Rik, 2210416O15Rik, 2310036O22Rik, 2500002B13Rik, 2610008E11Rik, 2610035F20Rik, 2610100L16Rik, 2700081O15Rik, 2700097O09Rik, 2810021J22Rik, 2810029C07Rik, 2810049E08Rik, 2810408A11Rik, 2900005J15Rik, 2900076A07Rik, 4831440E17Rik, 4833420G17Rik, 4930570G19Rik, 4930581F22Rik, 4933427D14Rik, 4933439C1…
astrocyte	AS15	493	-0.36	0.3	-0.16	0.06	2010300C02Rik, 2310022A10Rik, 2610305D13Rik, 3110001I22Rik, 3110002H16Rik, 3110035E14Rik, 3632451O06Rik, 4930503L19Rik, 4933427G17Rik, 5430416N02Rik, 5430431A17Rik, 6330403A02Rik, 6330403K07Rik, A230056P14Rik, A630072M18Rik, A930012L18Rik, AA986860, AI593442, AW146154, Aaed1, Abca4, Acad10, Actl6b, Adamts1, Adarb1, Adcy1, Add2, Adgrl2, Adgrl3, Agap2, Ak5, Akap2, Akt3, Amer1, Amotl2, Arhgap18, Arh…
astrocyte	AS16	381	0.48	0.2	-0.27	0.6	1110008L16Rik, 2310045N01Rik, 2310057M21Rik, 2310069G16Rik, 4632415L05Rik, 4930426L09Rik, 4932416H05Rik, 5031439G07Rik, 5730455P16Rik, 6430548M08Rik, 8430419L09Rik, A830052D11Rik, AA414768, Abat, Abcb8, Acot6, Acp1, Actr1a, Adap1, Adgrg2, Ado, Adrb1, Agpat4, Agpat6, Ahrr, Aldh3b1, Aldh5a1, Aldh6a1, Alg6, Angptl6, Ank, Ankdd1b, Ankrd49, Anp32e, Ap3m1, Aplp2, Arsg, Asb3, Asb7, Aspa, Ass1, Atg7, Atp…
astrocyte	AS17	342	-0.19	0.6	-0.73	0.06	1110001J03Rik, 1110059E24Rik, 1700003M07Rik, 1810055G02Rik, 2210015D19Rik, 2300009A05Rik, 2900011O08Rik, 2900052N01Rik, 3110099E03Rik, 4930430F08Rik, 5430405H02Rik, 5930412G12Rik, 6230400D17Rik, 6430573F11Rik, 9030624J02Rik, Aarsd1, Abhd11, Abhd3, Abhd8, Acad11, Acadm, Aco2, Acot11, Acsbg1, Acss2, Acyp2, Adk, Agpat5, Agt, Ahsa1, Akt2, Aldh1l1, Aldoa, Aldoc, Alg3, Amacr, Ankmy2, Anxa5, Anxa6, Apip…
astrocyte	AS18	541	0.34	0.3	-0.36	0.5	0610012G03Rik, 0610037L13Rik, 1110038F14Rik, 1500015L24Rik, 1700029I15Rik, 1810022K09Rik, 2310009B15Rik, 2310047M10Rik, 2410016O06Rik, 2810001G20Rik, 3110082I17Rik, 4930452G13Rik, 6330418K02Rik, A230056J06Rik, A930005H10Rik, AW112010, Abcf2, Acads, Acbd6, Actg1, Adipor1, Aimp1, Akirin1, Akr1a1, Akt1, Alg1, Alg8, Alyref, Anxa7, Ap1m1, Ap1s1, Apex1, Aprt, Arf1, Arfgap3, Arhgdia, Armc10, Arpc3, Arpc…
astrocyte	AS19	793	0.56	0.1	0.33	0.5	0610009L18Rik, 0610011F06Rik, 0610040B10Rik, 1110004F10Rik, 1110007C09Rik, 1110012L19Rik, 1110032A03Rik, 1110046J04Rik, 1110059G10Rik, 1500009C09Rik, 1500015O10Rik, 1700003E16Rik, 1700012D14Rik, 1700019G17Rik, 1700020L24Rik, 1700037C18Rik, 1700047M11Rik, 1810021B22Rik, 2210016F16Rik, 2310039H08Rik, 2410015M20Rik, 2610001J05Rik, 2610035D17Rik, 2700046G09Rik, 2700062C07Rik, 2700070H01Rik, 2810468N0…
astrocyte	AS20	267	0.47	0.2	-0.022	1	1110019D14Rik, 1700008J07Rik, 1700088E04Rik, 1810009A15Rik, 2900097C17Rik, 3010026O09Rik, 4930412C18Rik, 4930451G09Rik, 4933413G19Rik, 9130011E15Rik, 9230114K14Rik, 9330199G10Rik, AA388235, Aatk, Abca6, Abcb7, Acad9, Acbd5, Adat2, Adgrb3, Akap6, Aldh1a2, Alg10b, Alg11, Angel1, Angpt1, Ank3, Arcn1, Arel1, Arhgap23, Armcx3, Asb1, Atad1, Atp8a1, B9d1, Bace1, Bbs4, Bcas3, Bdkrb2, Bicc1, Blm, Bloc1s3,…
astrocyte	AS21	401	0.13	0.6	0.0048	1	1190002N15Rik, 1700020I14Rik, 2610507B11Rik, 4921531C22Rik, 5033404E19Rik, 5330426P16Rik, 8030462N17Rik, 8430429K09Rik, 9430038I01Rik, A830010M20Rik, A930024E05Rik, AU022252, AU040320, Abca5, Abca8b, Acaca, Acap2, Acot8, Adam10, Adam22, Adgrg6, Adnp2, Aff2, Aff3, Aff4, Aim1, Akap11, Ammecr1, Anapc1, Ankrd13c, Ankrd27, Ankrd28, Ankrd45, Apba1, Appbp2, Appl1, Aqr, Arf3, Arfgef1, Arfgef2, Arfgef3, A…
astrocyte	AS22	443	-0.23	0.5	-0.51	0.3	1700010I14Rik, 2900026A02Rik, 4833418N02Rik, 4921524J17Rik, 4930556M19Rik, 4930578C19Rik, 4931406P16Rik, 5031425E22Rik, 5730508B09Rik, 6820431F20Rik, 9430020K01Rik, A130010J15Rik, AU021092, Abcb1a, Abcc6, Abcc9, Abcg2, Abhd2, Ablim1, Ablim3, Ace, Ackr3, Actn4, Adamtsl2, Adgra3, Adgrf5, Adh1, Afap1l2, Agbl3, Ajap1, Ajuba, Akap12, Akr1c14, Alox12, Amotl1, Anapc5, Angptl2, Ankrd33b, Ankrd34a, Ano1, …
astrocyte	AS23	1678	0.28	0.5	0.36	0.5	0610010K14Rik, 0610040J01Rik, 1600002H07Rik, 1700017B05Rik, 1700052K11Rik, 1810011H11Rik, 1810043H04Rik, 2210404O09Rik, 2510039O18Rik, 2610020H08Rik, 2810025M15Rik, 4632428N05Rik, 4930523C07Rik, 4933434E20Rik, 5430427O19Rik, 5830415F09Rik, 6030443J06Rik, 6330416G13Rik, 9030617O03Rik, 9130019O22Rik, 9130023H24Rik, 9530026P05Rik, 9530082P21Rik, 9930111J21Rik1, 9930111J21Rik2, A630001G21Rik, A630033…
microglia	MG1	352	-0.73	0.01	-0.85	0.04	1700010I14Rik, 1700021K19Rik, 1700030K09Rik, 2510039O18Rik, 2610203C22Rik, 2810006K23Rik, 3110062M04Rik, 4632415L05Rik, 6030468B19Rik, 9030617O03Rik, A430005L14Rik, AI504432, Abcb4, Abcg1, Abhd17c, Abi2, Abl1, Actb, Actn1, Adam17, Adamts1, Adamtsl2, Adgra2, Adgre1, Adgrg1, Adora3, Agpat3, Akirin2, Alg8, Ap1s2, Ap2b1, Apbb1ip, Arap3, Arhgap19, Arl1, Arsb, Arvcf, As3mt, Asb10, Asf1a, Asph, Atg5, At…
microglia	MG2	328	-0.78	0.006	-0.85	0.04	2010320M18Rik, 9030624J02Rik, 9630028I04Rik, A130010J15Rik, Abhd12, Abi3, Acads, Aco1, Acot2, Acrbp, Acvr1, Adam15, Adamts16, Adcy8, Agbl5, Ahsa1, Ak1, Alg9, Amz1, Angptl7, Anxa4, Aptx, Arhgef18, Arhgef40, Asap3, Asb2, Atg10, Basp1, Bbs5, Bend6, Bin1, Bin2, Brk1, Btbd2, C130050O18Rik, C87436, Cacybp, Calhm2, Camk1, Cap1, Capzb, Cbfa2t3, Ccdc22, Ccdc85c, Ccl2, Cct2, Cct3, Cct5, Cd209a, Cd209f, Cd2…
microglia	MG3	156	-0.7	0.01	0.014	1	0610040J01Rik, 2900008C10Rik, 3110056K07Rik, Aagab, Aamp, Abcb1b, Adrbk1, Ahsa2, Anapc7, Arhgef10l, Arid3a, Armc7, Arrb2, Arrdc4, Atp6v0d1, Atxn7l2, Bag3, Banp, Bco2, Blnk, C130046K22Rik, Camkk2, Casp8, Ccdc94, Ccl7, Cd300a, Cfap126, Clta, Cmtm3, Cops4, Cryz, Ctnnbl1, Ctsa, Dhx38, Dnaja1, Dnajb1, Dnase2a, Dnm2, Drg2, Dusp27, Dusp3, Eps8l1, Ergic2, Espl1, Exosc10, Fam114a2, Fam98b, Fbrsl1, Fbxw4, …
microglia	MG4	383	0.64	0.04	-0.26	0.8	2810004N23Rik, 3110082I17Rik, 6430548M08Rik, 6530402F18Rik, AB124611, AI662270, AW112010, Abhd10, Acap1, Acot9, Ada, Adam8, Adgre5, Adpgk, Agpat2, Ak2, Aldh2, Aldh3b1, Alox5, Ampd2, Anp32b, Antxr2, Anxa1, Anxa11, Anxa2, Aoah, Ap3s1, Aph1a, Araf, Arhgap1, Arhgap15, Arhgdib, Asnsd1, Atg7, Atp2a3, Atp8b4, B430306N03Rik, B4galnt1, Baiap3, Banf1, Bard1, Bola3, Bora, Bub1b, C1ra, C1rl, C3, Camp, Capg, …
microglia	MG5	761	0.26	0.8	0.35	0.7	0610010K14Rik, 0610037L13Rik, 1110038B12Rik, 1110038F14Rik, 1110059G10Rik, 1500012F01Rik, 1700066M21Rik, 1700094D03Rik, 1700112E06Rik, 1810011H11Rik, 1810022K09Rik, 1810032O08Rik, 1810043G02Rik, 1810055G02Rik, 2210015D19Rik, 2310061I04Rik, 2410004B18Rik, 2410006H16Rik, 2610301B20Rik, 2700097O09Rik, 3110002H16Rik, 3110040N11Rik, 4930453N24Rik, 4930481A15Rik, 4933439C10Rik, 9130221H12Rik, 9430015G1…
microglia	MG6	1323	-0.22	0.8	-0.19	0.9	0610009B22Rik, 0610009O20Rik, 0610011F06Rik, 0610012G03Rik, 1110004F10Rik, 1110007C09Rik, 1110008F13Rik, 1110019D14Rik, 1110065P20Rik, 1500011K16Rik, 1700037H04Rik, 1700123O20Rik, 1810026J23Rik, 1810037I17Rik, 2010107E04Rik, 2210013O21Rik, 2210016F16Rik, 2210404O09Rik, 2310010J17Rik, 2310011J03Rik, 2310047M10Rik, 2410015M20Rik, 2410016O06Rik, 2610507I01Rik, 2700029M09Rik, 2700060E02Rik, 2700062C0…
microglia	MG7	1183	-0.22	0.8	-0.11	0.9	0610010F05Rik, 1110037F02Rik, 1110059E24Rik, 1200014J11Rik, 1600002H07Rik, 2210018M11Rik, 2300009A05Rik, 2310035C23Rik, 2610001J05Rik, 2610005L07Rik, 2700049A03Rik, 2700081O15Rik, 3110052M02Rik, 4632428N05Rik, 4931440P22Rik, 5830417I10Rik, 6330416G13Rik, 9130011E15Rik, 9330151L19Rik, 9930021J03Rik, A130077B15Rik, A230046K03Rik, A630033H20Rik, A830080D01Rik, A930013F10Rik, AI314180, AU019823, Aak1…
microglia	MG8	878	0.034	1	0.44	0.7	1600010M07Rik, 1700001C19Rik, 1700025G04Rik, 1810041L15Rik, 2010300C02Rik, 2210016L21Rik, 2310067B10Rik, 2410131K14Rik, 2610528A11Rik, 2810428I15Rik, 2900026A02Rik, 2900097C17Rik, 3110035E14Rik, 4932416H05Rik, 4933412E12Rik, 5930403L14Rik, 6030419C18Rik, 6330403A02Rik, A630072M18Rik, AA414768, AI464131, AI597479, AU022793, AW209491, Aacs, Aar2, Aars2, Abcf3, Abhd17a, Abhd8, Abt1, Acap3, Acox1, Ac…
microglia	MG9	165	0.085	1	-0.067	1	2310022A10Rik, 2410089E03Rik, 2510002D24Rik, 2610008E11Rik, 4932438A13Rik, 4933421O10Rik, AI987944, AW554918, Acss1, Adcy7, Agbl3, Ammecr1l, Angel2, Arid4a, Ascc2, Asxl1, Atad2b, Atl2, Atp10d, Atxn2l, BC005561, Baz2a, Birc2, Brpf1, Brwd1, Capns2, Ccnt2, Cep135, Cep85l, Chuk, Cluh, Cmya5, Cnot7, Cspp1, Cstf3, Cyb5d1, Ddx27, Ddx51, Ddx60, Dhx15, Dpp9, Eif2a, Eif2ak4, Eif4g3, Epc1, Eps15l1, Ercc5, E…
microglia	MG10	176	-0.12	1	0.6	0.4	2310036O22Rik, 4921524J17Rik, AK010878, Adam3, Alyref, Ang, Arpc1b, Arpc2, Asna1, Atp6v0e, B4galt3, B4galt5, Bag2, Bax, Bcat2, Bri3, Cars2, Cd14, Cd37, Cdo1, Cecr5, Cfl1, Chmp4b, Cks2, Clk2, Cln3, Cnbp, Cnrip1, Cstb, Cxcl10, D8Ertd738e, Dad1, Dapk3, Dcps, Dda1, Deaf1, Dnajc2, Egln2, Eif1, Elac2, Emd, Emp3, Ensa, Esrra, Fars2, Ftl1, Fzd9, Gba2, Gcdh, Gpn2, Gpr137, Grina, Hagh, Hdac3, Hexdc, Hnrnpl…
microglia	MG11	146	0.031	1	0.32	0.7	2010012O05Rik, 2210408I21Rik, 4931406H21Rik, 6330407A03Rik, A330023F24Rik, AW011738, Abcf1, Abtb2, Actr5, Afg3l1, Akap9, Akna, Ankrd11, Ankrd12, Anks1, Apeh, Apol8, Arfgap2, Arhgap22, Arid3b, Atg16l2, Atp13a2, B130006D01Rik, Bod1l, Btg2, C030039L03Rik, Cabin1, Camta2, Cdc42bpb, Cdyl2, Clec4n, Cnot10, Coro6, Cpxm1, Crybb1, Csnk1g1, Cul9, D2hgdh, Dennd1a, Dennd4b, Depdc5, Dgkh, Dhrs11, Dirc2, Dleu2…
microglia	MG12	602	0.097	1	-0.52	0.5	1190002N15Rik, 1600012H06Rik, 2410127L17Rik, 2510009E07Rik, 3830406C13Rik, 4931406C07Rik, 4931406P16Rik, 5330426P16Rik, 6330408A02Rik, AU022252, Abcd3, Abce1, Abhd13, Abhd2, Acadm, Acadsb, Acsl1, Acsl5, Actr2, Acvr1b, Adat1, Add3, Adnp2, Afap1l1, Agfg2, Agtrap, Aida, Akt3, Aldh1l2, Aldh3a2, Aldh4a1, Aldh6a1, Alg11, Amacr, Amfr, Angel1, Api5, Appl1, Arfip1, Arl5a, Arsa, Asah1, Atg4c, Atic, Atp11b,…
microglia	MG13	620	0.1	1	0.13	0.9	1700017B05Rik, 1810013L24Rik, 1810014B01Rik, 2010315B03Rik, 2810013P06Rik, 2810474O19Rik, 4933434E20Rik, 5031425E22Rik, 5830432E09Rik, 8030442B05Rik, A430046D13Rik, AU040320, Abca3, Abca6, Abcc10, Abcd4, Abcg3, Abhd15, Abl2, Acin1, Acvr2a, Acvr2b, Adap2, Adar, Adat2, Adck1, Adnp, Adrb1, Aff1, Aff4, Ago3, Ahctf1, Ahdc1, Ampd3, Ankrd27, Ap4e1, Apaf1, Apba1, Apex2, Apobec3, Arap1, Arfgap1, Arfgef2, …
microglia	MG14	386	-0.13	1	0.55	0.5	1700008J07Rik, 1700102P08Rik, 2310033P09Rik, 4930526I15Rik, 4931428F04Rik, 5430427O19Rik, 9330020H09Rik, AF251705, AI607873, Aatf, Abcf2, Acad12, Acp6, Actg1, Adck4, Adrm1, Afmid, Agap3, Aim2, Alg1, Alkbh1, Ap4m1, Aph1c, Apoe, Arhgdia, Arid5a, Arih2, Arl8a, Atg2a, B9d2, Bag6, Bap1, Baz1a, Bcl10, Bmp2, Brms1, Btg1, C330027C09Rik, Capn15, Casp1, Cbr2, Cc2d1a, Ccdc40, Ccdc86, Ccnk, Cd3eap, Cdk8, Ceb…
microglia	MG15	830	-0.22	0.8	-0.39	0.7	1110008L16Rik, 1700020I14Rik, 1810030O07Rik, 2610002M06Rik, 2610507B11Rik, 2810021J22Rik, 5031414D18Rik, 8030462N17Rik, 9930111J21Rik1, AW549877, Aaed1, Abcb7, Abcc3, Abcd2, Abi1, Acap2, Acbd3, Acbd5, Acer3, Acsl4, Actr3, Adam10, Aebp2, Afg3l2, Agfg1, Agk, Agl, Ago1, Agps, Ahcyl2, Ahr, Alg10b, Alg6, Alkbh5, Ankfy1, Ankrd13c, Ankrd49, Ano6, Anp32e, Ap1g1, Ap5m1, Aplf, Appbp2, Aqr, Arcn1, Arfgap3, …
microglia	MG16	359	0.3	0.7	0.014	1	0610030E20Rik, 1300002E11Rik, 1600020E01Rik, 1810026B05Rik, 2010111I01Rik, 2310009A05Rik, 2310015A10Rik, 2410002F23Rik, 2610015P09Rik, 2810403A07Rik, 4833420G17Rik, 4930503L19Rik, 4930581F22Rik, 5530601H04Rik, 5830415F09Rik, 6030458C11Rik, 6820431F20Rik, 9830147E19Rik, Aaas, Aasdh, Abca7, Abhd1, Accs, Acot8, Actr8, Adam1a, Adam33, Adrb2, Adrbk2, Akap8, Alg13, Alg3, Alkbh3, Amigo3, Ankrd10, Ap1g2,…
microglia	MG17	382	-0.45	0.2	0.67	0.3	1110012L19Rik, 3110001I22Rik, 3110043O21Rik, Ache, Adipor1, Akirin1, Arf2, Arf4, Arf6, Arl5c, Armc5, Atf3, Atf4, Atg12, Atp6ap2, Atp6v1a, Atp6v1d, Atp6v1e1, Atp6v1h, Azin1, BC005537, Batf, Bbc3, Bcl2a1a, Bcl2a1b, Bcl3, Bcl6, Bend3, Birc3, Brd2, Bsdc1, Bud31, C3ar1, C5ar1, Cactin, Calcoco1, Calr, Casp4, Cbx4, Ccl9, Ccnl1, Ccrl2, Cct8, Cd83, Cdc42se1, Cdkn1a, Cdt1, Chtop, Cirh1a, Cish, Cited2, Clin…
microglia	MG18	1430	0.53	0.1	0.15	0.9	0610007P14Rik, 1110002L01Rik, 1110051M20Rik, 1500004A13Rik, 1600014C10Rik, 1700047M11Rik, 1810058I24Rik, 2310022B05Rik, 2310045N01Rik, 2310057M21Rik, 2610035D17Rik, 2810410L24Rik, 2810468N07Rik, 2900092D14Rik, 4930402H24Rik, 4930523C07Rik, 4933427D14Rik, 4933431E20Rik, 5031439G07Rik, 5730455P16Rik, 8430419L09Rik, 9130023H24Rik, 9330159F19Rik, 9430016H08Rik, 9530068E07Rik, A230001M10Rik, A430033K0…
microglia	MG19	937	0.19	0.9	-0.15	0.9	1110004E09Rik, 1110032A03Rik, 1110034G24Rik, 1500011B03Rik, 1700037C18Rik, 1810011O10Rik, 4833439L19Rik, 5430416N02Rik, 5730409E04Rik, 9430020K01Rik, A830010M20Rik, AU021092, Abca5, Abcb1a, Abcc4, Abcc6, Abcc9, Abcg2, Abhd14a, Abhd5, Ablim1, Ace, Ace2, Acer2, Ackr3, Acsf3, Acta2, Actn4, Actr6, Acvrl1, Adam11, Adcy4, Adcy6, Adgra3, Adgrf5, Adgrl3, Adgrl4, Adm, Adora2a, Afap1l2, Agrn, Agtpbp1, Ahcy…
